# Supplementary material for: 4-(3-Fluoro-4-meth­oxy­phen­yl)-1-(4-meth­oxy­phen­yl)-5-(3,4,5-trimeth­oxy­phen­yl)-1H-imidazole
Source: Acta Crystallogr Sect E Struct Rep Online. 2010 Nov 6;66(Pt 12):o3084. doi: 10.1107/S160053681004465X (PMC3011382; doi:10.1107/S160053681004465X)
Supplement: Supplementary file 1 [file e-66-o3084-sup1.cif]

##############################################################################
###                                                                        ###
###        Electronic paper (Acta Crystallographica Section E)             ###
###                                                                        ###
##############################################################################
#                                                                            #
# This CIF contains the data in a paper accepted for publication in Acta     #
# Crystallographica Section E. It conforms to the requirements of Notes      #
# for Authors for Section E, and has been peer reviewed under the auspices   #
# of the IUCr Commission on Journals.                                        #
#                                                                            #
# Full details of the Crystallographic Information File format               #
# are given in the paper "The Crystallographic Information File (CIF):       #
# a New Standard Archive File for Crystallography" by S. R. Hall, F. H.      #
# Allen and I. D. Brown [Acta Cryst. (1991), A47, 655-685].                  #
#                                                                            #
# The current version of the core CIF dictionary is obtainable from          #
# ftp://ftp.iucr.org/pub/cif_core.dic. The current version number is 2.4.    #
#                                                                            #
# Software is freely available for graphical display of the structure(s) in  #
# this CIF.  For information consult the CIF home page http://www.iucr.org/  #
# cif/home.html                                                              #
#                                                                            #
# This file may be used for bona fide research purposes within the           #
# scientific community so long as proper attribution is given to the journal # 
# article from which it was obtained.                                        #
#                                                                            #
##############################################################################
                                             
data_I
_audit_creation_method     SHELXL-97
_chemical_name_systematic
;
4-(3-Fluoro-4-methoxyphenyl)-1-(4-methoxyphenyl)-5-(3,4,5-trimethoxyphenyl)-
1<i>H</i>-imidazole
;
_chemical_name_common     ?
_chemical_formula_moiety     'C26 H25 F N2 O5'
_chemical_formula_sum     'C26 H25 F N2 O5'
_chemical_formula_iupac     'C26 H25 F N2 O5'
_chemical_formula_weight     464.48
_chemical_melting_point     ?
_symmetry_cell_setting     triclinic
_symmetry_space_group_name_H-M     'P -1'
_symmetry_space_group_name_hall     '-P 1'
loop_
    _symmetry_equiv_pos_as_xyz
    'x, y, z'
    '-x, -y, -z'
_cell_length_a     9.795(2)
_cell_length_b     10.202(2)
_cell_length_c     13.008(3)
_cell_angle_alpha     104.76(3)
_cell_angle_beta     109.81(3)
_cell_angle_gamma     91.45(3)
_cell_volume     1173.7(4)
_cell_formula_units_Z     2
_cell_measurement_reflns_used     25
_cell_measurement_theta_min     9
_cell_measurement_theta_max     13
_cell_measurement_temperature     293(2)
_exptl_crystal_description     block
_exptl_crystal_colour     colourless
_exptl_crystal_size_max     0.30
_exptl_crystal_size_mid     0.20
_exptl_crystal_size_min     0.20
_exptl_crystal_density_diffrn     1.314
_exptl_crystal_density_meas     ?
_exptl_crystal_density_method     'not measured'
_exptl_crystal_F_000     488
_exptl_absorpt_coefficient_mu     0.097
_exptl_absorpt_correction_type     psi-scan
_exptl_absorpt_process_details     '(North <i>et al.</i>, 1968)'
_exptl_absorpt_correction_T_min     0.9716
_exptl_absorpt_correction_T_max     0.9809
_exptl_special_details
;
;
_diffrn_ambient_temperature     293(2)
_diffrn_radiation_type     MoK\a
_diffrn_radiation_wavelength     0.71073
_diffrn_radiation_source     'fine-focus sealed tube'
_diffrn_radiation_monochromator     graphite
_diffrn_measurement_device_type     'Enraf--Nonius CAD-4'
_diffrn_measurement_method     '\w/-2\q'
_diffrn_detector_area_resol_mean     ?
_diffrn_reflns_number     4540
_diffrn_reflns_av_R_equivalents     0.0235
_diffrn_reflns_av_sigmaI/netI     0.0408
_diffrn_reflns_theta_min     1.73
_diffrn_reflns_theta_max     25.28
_diffrn_reflns_theta_full     25.28
_diffrn_measured_fraction_theta_max     0.999
_diffrn_measured_fraction_theta_full     0.999
_diffrn_reflns_limit_h_min     0
_diffrn_reflns_limit_h_max     11
_diffrn_reflns_limit_k_min     -12
_diffrn_reflns_limit_k_max     12
_diffrn_reflns_limit_l_min     -15
_diffrn_reflns_limit_l_max     14
_diffrn_standards_number     3
_diffrn_standards_interval_count     200
_diffrn_standards_interval_time     120
_diffrn_standards_decay_%     1
_refine_special_details
;
Refinement of <i>F</i>^2^ against ALL reflections. The weighted <i>R</i>-factor
<i>wR</i> and goodness of fit <i>S</i> are based on <i>F</i>^2^, conventional
<i>R</i>-factors <i>R</i> are based on <i>F</i>, with <i>F</i> set to zero for
negative <i>F</i>^2^. The threshold expression of <i>F</i>^2^ >
\s(<i>F</i>^2^) is used only for calculating <i>R</i>-factors(gt) <i>etc</i>.
and is not relevant to the choice of reflections for refinement.
<i>R</i>-factors based on <i>F</i>^2^ are statistically about twice as large
as those based on <i>F</i>, and <i>R</i>- factors based on ALL data will be
even larger.
;
_reflns_number_total     4269
_reflns_number_gt     2838
_reflns_threshold_expression     I>2\s(I)
_refine_ls_structure_factor_coef     Fsqd
_refine_ls_matrix_type     full
_refine_ls_R_factor_all     0.0926
_refine_ls_R_factor_gt     0.0555
_refine_ls_wR_factor_gt     0.1315
_refine_ls_wR_factor_ref     0.1778
_refine_ls_goodness_of_fit_ref     1.000
_refine_ls_restrained_S_all     1.000
_refine_ls_number_reflns     4269
_refine_ls_number_parameters     308
_refine_ls_number_restraints     0
_refine_ls_number_constraints     ?
_refine_ls_hydrogen_treatment     constr
_refine_ls_weighting_scheme     calc
_refine_ls_weighting_details
         'calc w=1/[\s^2^(Fo^2^)+(0.0700P)^2^+1.1000P] where P=(Fo^2^+2Fc^2^)/3'
_atom_sites_solution_hydrogens     geom
_atom_sites_solution_primary     direct
_atom_sites_solution_secondary     difmap
_refine_ls_shift/su_max     0.000
_refine_ls_shift/su_mean     0.000
_refine_diff_density_max     0.232
_refine_diff_density_min     -0.243
_refine_ls_extinction_method     'SHELXL97 (Sheldrick, 2008)'
_refine_ls_extinction_coef     0.063(5)
_refine_ls_extinction_expression
                                  'Fc^*^=kFc[1+0.001xFc^2^\l^3^/sin(2\q)]^-1/4^'
loop_
    _atom_type_symbol
    _atom_type_description
    _atom_type_scat_dispersion_real
    _atom_type_scat_dispersion_imag
    _atom_type_scat_source
    'C' 'C' 0.0033 0.0016
                         'International Tables Vol C Tables 4.2.6.8 and 6.1.1.4'
    'H' 'H' 0.0000 0.0000
                         'International Tables Vol C Tables 4.2.6.8 and 6.1.1.4'
    'N' 'N' 0.0061 0.0033
                         'International Tables Vol C Tables 4.2.6.8 and 6.1.1.4'
    'O' 'O' 0.0106 0.0060
                         'International Tables Vol C Tables 4.2.6.8 and 6.1.1.4'
    'F' 'F' 0.0171 0.0103
                         'International Tables Vol C Tables 4.2.6.8 and 6.1.1.4'
_computing_data_collection     'CAD-4 EXPRESS (Enraf--Nonius, 1994)'
_computing_cell_refinement     'CAD-4 EXPRESS (Enraf--Nonius, 1994)'
_computing_data_reduction     'XCAD4 (Harms & Wocadlo, 1995)'
_computing_structure_solution     'SHELXS97 (Sheldrick, 2008)'
_computing_structure_refinement     'SHELXL97 (Sheldrick, 2008)'
_computing_molecular_graphics     'SHELXL97 (Sheldrick, 2008)'
_computing_publication_material     'SHELXL97 (Sheldrick, 2008)'
loop_
    _atom_site_type_symbol
    _atom_site_label
    _atom_site_fract_x
    _atom_site_fract_y
    _atom_site_fract_z
    _atom_site_U_iso_or_equiv
    _atom_site_adp_type
    _atom_site_calc_flag
    _atom_site_refinement_flags
    _atom_site_occupancy
    _atom_site_disorder_assembly
    _atom_site_disorder_group
    F F -0.1298(3) 0.7973(2) -0.06705(17) 0.0787(7) Uani d . 1 . .
    N N1 0.2523(3) 0.9865(2) 0.5152(2) 0.0456(6) Uani d . 1 . .
    O O1 0.5861(3) 1.1432(3) 0.9767(2) 0.0814(8) Uani d . 1 . .
    C C1 0.5238(6) 1.2059(5) 1.0579(3) 0.0915(14) Uani d . 1 . .
    H H1A 0.5975 1.2293 1.1327 0.137 Uiso calc R 1 . .
    H H1B 0.4460 1.1437 1.0543 0.137 Uiso calc R 1 . .
    H H1C 0.4859 1.2872 1.0417 0.137 Uiso calc R 1 . .
    N N2 0.1490(3) 1.0175(2) 0.3441(2) 0.0504(7) Uani d . 1 . .
    O O2 -0.2366(3) 0.5452(3) -0.0943(2) 0.0697(7) Uani d . 1 . .
    C C2 0.4976(4) 1.1028(3) 0.8645(3) 0.0549(8) Uani d . 1 . .
    O O3 0.3163(3) 0.3936(2) 0.44874(19) 0.0619(7) Uani d . 1 . .
    C C3 0.5629(4) 1.0514(4) 0.7881(3) 0.0702(11) Uani d . 1 . .
    H H3A 0.6625 1.0436 0.8141 0.084 Uiso calc R 1 . .
    O O4 0.2214(3) 0.4035(2) 0.61811(19) 0.0558(6) Uani d . 1 . .
    C C4 0.4832(4) 1.0104(4) 0.6723(3) 0.0607(9) Uani d . 1 . .
    H H4A 0.5287 0.9753 0.6207 0.073 Uiso calc R 1 . .
    O O5 0.1123(3) 0.6229(2) 0.7079(2) 0.0610(7) Uani d . 1 . .
    C C5 0.3357(3) 1.0222(3) 0.6343(3) 0.0447(7) Uani d . 1 . .
    C C6 0.2704(4) 1.0724(3) 0.7116(3) 0.0544(8) Uani d . 1 . .
    H H6A 0.1707 1.0795 0.6861 0.065 Uiso calc R 1 . .
    C C7 0.3502(4) 1.1125(3) 0.8265(3) 0.0575(9) Uani d . 1 . .
    H H7A 0.3046 1.1462 0.8782 0.069 Uiso calc R 1 . .
    C C8 0.1876(3) 0.8580(3) 0.4414(2) 0.0423(7) Uani d . 1 . .
    C C9 0.1239(3) 0.8803(3) 0.3364(3) 0.0429(7) Uani d . 1 . .
    C C10 0.2242(4) 1.0762(3) 0.4503(3) 0.0520(8) Uani d . 1 . .
    H H10A 0.2557 1.1694 0.4795 0.062 Uiso calc R 1 . .
    C C11 0.0325(3) 0.7870(3) 0.2272(3) 0.0432(7) Uani d . 1 . .
    C C12 -0.0271(4) 0.6560(3) 0.2128(3) 0.0491(8) Uani d . 1 . .
    H H12A -0.0059 0.6230 0.2762 0.059 Uiso calc R 1 . .
    C C13 -0.1153(4) 0.5736(3) 0.1099(3) 0.0552(8) Uani d . 1 . .
    H H13A -0.1527 0.4864 0.1045 0.066 Uiso calc R 1 . .
    C C14 -0.1503(4) 0.6184(3) 0.0124(3) 0.0528(8) Uani d . 1 . .
    C C15 -0.0923(4) 0.7503(3) 0.0273(3) 0.0516(8) Uani d . 1 . .
    C C16 -0.0043(4) 0.8328(3) 0.1282(3) 0.0482(8) Uani d . 1 . .
    H H16A 0.0325 0.9199 0.1331 0.058 Uiso calc R 1 . .
    C C17 -0.2849(5) 0.4069(4) -0.1106(3) 0.0742(11) Uani d . 1 . .
    H H17A -0.3444 0.3664 -0.1890 0.111 Uiso calc R 1 . .
    H H17B -0.3412 0.4023 -0.0636 0.111 Uiso calc R 1 . .
    H H17C -0.2018 0.3582 -0.0901 0.111 Uiso calc R 1 . .
    C C18 0.1942(3) 0.7367(3) 0.4859(2) 0.0424(7) Uani d . 1 . .
    C C19 0.1424(3) 0.7387(3) 0.5724(3) 0.0464(7) Uani d . 1 . .
    H H19A 0.0995 0.8133 0.5999 0.056 Uiso calc R 1 . .
    C C20 0.1548(3) 0.6278(3) 0.6190(3) 0.0455(7) Uani d . 1 . .
    C C21 0.2126(3) 0.5149(3) 0.5745(3) 0.0444(7) Uani d . 1 . .
    C C22 0.2609(3) 0.5107(3) 0.4851(3) 0.0457(7) Uani d . 1 . .
    C C23 0.2545(3) 0.6233(3) 0.4415(3) 0.0451(7) Uani d . 1 . .
    H H23A 0.2901 0.6227 0.3836 0.054 Uiso calc R 1 . .
    C C24 0.3521(5) 0.3753(4) 0.3498(3) 0.0719(11) Uani d . 1 . .
    H H24A 0.3897 0.2894 0.3341 0.108 Uiso calc R 1 . .
    H H24B 0.4248 0.4480 0.3616 0.108 Uiso calc R 1 . .
    H H24C 0.2661 0.3761 0.2865 0.108 Uiso calc R 1 . .
    C C25 0.3515(5) 0.4118(4) 0.7100(3) 0.0786(12) Uani d . 1 . .
    H H25A 0.3507 0.3318 0.7359 0.118 Uiso calc R 1 . .
    H H25B 0.3595 0.4915 0.7708 0.118 Uiso calc R 1 . .
    H H25C 0.4334 0.4176 0.6859 0.118 Uiso calc R 1 . .
    C C26 0.0553(5) 0.7381(4) 0.7569(4) 0.0830(13) Uani d . 1 . .
    H H26A 0.0299 0.7219 0.8181 0.125 Uiso calc R 1 . .
    H H26B -0.0302 0.7540 0.7002 0.125 Uiso calc R 1 . .
    H H26C 0.1276 0.8166 0.7858 0.125 Uiso calc R 1 . .
loop_
    _atom_site_aniso_label
    _atom_site_aniso_U_11
    _atom_site_aniso_U_22
    _atom_site_aniso_U_33
    _atom_site_aniso_U_12
    _atom_site_aniso_U_13
    _atom_site_aniso_U_23
    F 0.1042(17) 0.0838(15) 0.0550(12) 0.0114(13) 0.0226(12) 0.0389(11)
    N1 0.0594(16) 0.0340(13) 0.0464(15) 0.0092(11) 0.0185(13) 0.0167(11)
    O1 0.0788(19) 0.0852(19) 0.0605(17) 0.0057(15) 0.0072(15) 0.0113(14)
    C1 0.123(4) 0.085(3) 0.052(2) 0.019(3) 0.024(3) 0.005(2)
    N2 0.0684(18) 0.0358(13) 0.0547(17) 0.0137(12) 0.0234(14) 0.0232(12)
    O2 0.0814(18) 0.0646(16) 0.0522(15) 0.0070(13) 0.0110(13) 0.0156(12)
    C2 0.061(2) 0.0477(19) 0.0484(19) 0.0045(16) 0.0119(17) 0.0108(15)
    O3 0.1000(19) 0.0350(12) 0.0610(15) 0.0220(12) 0.0352(14) 0.0209(10)
    C3 0.049(2) 0.083(3) 0.071(3) 0.0134(19) 0.0136(19) 0.020(2)
    O4 0.0710(15) 0.0387(11) 0.0615(14) 0.0044(10) 0.0172(12) 0.0295(10)
    C4 0.060(2) 0.065(2) 0.062(2) 0.0126(17) 0.0282(19) 0.0176(18)
    O5 0.0809(17) 0.0573(14) 0.0681(15) 0.0218(12) 0.0422(13) 0.0346(12)
    C5 0.0514(19) 0.0316(15) 0.0519(18) 0.0052(13) 0.0165(15) 0.0155(13)
    C6 0.0480(19) 0.054(2) 0.061(2) 0.0133(15) 0.0212(17) 0.0119(16)
    C7 0.065(2) 0.054(2) 0.054(2) 0.0107(17) 0.0245(18) 0.0133(16)
    C8 0.0473(17) 0.0326(15) 0.0496(18) 0.0093(13) 0.0179(14) 0.0149(13)
    C9 0.0481(18) 0.0360(15) 0.0533(18) 0.0134(13) 0.0222(15) 0.0211(14)
    C10 0.071(2) 0.0333(16) 0.057(2) 0.0118(15) 0.0236(18) 0.0201(15)
    C11 0.0494(18) 0.0431(17) 0.0466(17) 0.0145(14) 0.0221(14) 0.0212(14)
    C12 0.059(2) 0.0487(18) 0.0434(18) 0.0085(15) 0.0148(15) 0.0235(15)
    C13 0.058(2) 0.0478(19) 0.057(2) 0.0069(16) 0.0150(17) 0.0185(16)
    C14 0.053(2) 0.058(2) 0.0455(19) 0.0140(16) 0.0131(16) 0.0155(16)
    C15 0.066(2) 0.059(2) 0.0451(19) 0.0219(17) 0.0278(17) 0.0281(16)
    C16 0.059(2) 0.0453(17) 0.0514(19) 0.0146(15) 0.0286(16) 0.0203(15)
    C17 0.074(3) 0.064(2) 0.067(2) 0.009(2) 0.009(2) 0.0104(19)
    C18 0.0471(17) 0.0318(15) 0.0469(17) 0.0044(13) 0.0122(14) 0.0149(13)
    C19 0.0529(19) 0.0378(16) 0.0532(18) 0.0113(14) 0.0210(15) 0.0177(14)
    C20 0.0471(18) 0.0424(17) 0.0512(18) 0.0032(14) 0.0172(15) 0.0207(14)
    C21 0.0501(18) 0.0338(15) 0.0476(17) 0.0015(13) 0.0099(14) 0.0194(13)
    C22 0.0550(19) 0.0325(15) 0.0460(17) 0.0070(13) 0.0115(15) 0.0138(13)
    C23 0.0574(19) 0.0376(16) 0.0449(17) 0.0096(14) 0.0184(15) 0.0187(13)
    C24 0.107(3) 0.052(2) 0.069(2) 0.026(2) 0.045(2) 0.0175(18)
    C25 0.082(3) 0.073(3) 0.081(3) 0.006(2) 0.005(2) 0.053(2)
    C26 0.108(3) 0.092(3) 0.094(3) 0.049(3) 0.067(3) 0.056(3)
_geom_special_details
;
All e.s.d.'s (except the e.s.d. in the dihedral angle between two l.s. planes)
are estimated using the full covariance matrix. The cell e.s.d.'s are taken
into account individually in the estimation of e.s.d.'s in distances, angles
and torsion angles; correlations between e.s.d.'s in cell parameters are only
used when they are defined by crystal symmetry. An approximate (isotropic)
treatment of cell e.s.d.'s is used for estimating e.s.d.'s involving l.s.
planes.
;
loop_
    _geom_bond_atom_site_label_1
    _geom_bond_atom_site_label_2
    _geom_bond_site_symmetry_2
    _geom_bond_distance
    _geom_bond_publ_flag
    F C15 . 1.369(3) ?
    N1 C10 . 1.369(4) ?
    N1 C8 . 1.395(4) ?
    N1 C5 . 1.429(4) ?
    O1 C2 . 1.367(4) ?
    O1 C1 . 1.418(5) ?
    C1 H1A . 0.9600 ?
    C1 H1B . 0.9600 ?
    C1 H1C . 0.9600 ?
    N2 C10 . 1.295(4) ?
    N2 C9 . 1.388(4) ?
    O2 C14 . 1.358(4) ?
    O2 C17 . 1.417(4) ?
    C2 C3 . 1.361(5) ?
    C2 C7 . 1.374(5) ?
    O3 C22 . 1.365(4) ?
    O3 C24 . 1.415(4) ?
    C3 C4 . 1.385(5) ?
    C3 H3A . 0.9300 ?
    O4 C21 . 1.386(3) ?
    O4 C25 . 1.404(4) ?
    C4 C5 . 1.380(5) ?
    C4 H4A . 0.9300 ?
    O5 C20 . 1.366(4) ?
    O5 C26 . 1.411(4) ?
    C5 C6 . 1.367(4) ?
    C6 C7 . 1.376(5) ?
    C6 H6A . 0.9300 ?
    C7 H7A . 0.9300 ?
    C8 C9 . 1.377(4) ?
    C8 C18 . 1.488(4) ?
    C9 C11 . 1.459(4) ?
    C10 H10A . 0.9300 ?
    C11 C12 . 1.387(4) ?
    C11 C16 . 1.416(4) ?
    C12 C13 . 1.360(4) ?
    C12 H12A . 0.9300 ?
    C13 C14 . 1.394(4) ?
    C13 H13A . 0.9300 ?
    C14 C15 . 1.387(5) ?
    C15 C16 . 1.345(5) ?
    C16 H16A . 0.9300 ?
    C17 H17A . 0.9600 ?
    C17 H17B . 0.9600 ?
    C17 H17C . 0.9600 ?
    C18 C19 . 1.379(4) ?
    C18 C23 . 1.395(4) ?
    C19 C20 . 1.403(4) ?
    C19 H19A . 0.9300 ?
    C20 C21 . 1.377(4) ?
    C21 C22 . 1.389(4) ?
    C22 C23 . 1.398(4) ?
    C23 H23A . 0.9300 ?
    C24 H24A . 0.9600 ?
    C24 H24B . 0.9600 ?
    C24 H24C . 0.9600 ?
    C25 H25A . 0.9600 ?
    C25 H25B . 0.9600 ?
    C25 H25C . 0.9600 ?
    C26 H26A . 0.9600 ?
    C26 H26B . 0.9600 ?
    C26 H26C . 0.9600 ?
loop_
    _geom_angle_atom_site_label_1
    _geom_angle_atom_site_label_2
    _geom_angle_atom_site_label_3
    _geom_angle_site_symmetry_1
    _geom_angle_site_symmetry_3
    _geom_angle
    _geom_angle_publ_flag
    C10 N1 C8 . . 106.4(2) ?
    C10 N1 C5 . . 124.9(3) ?
    C8 N1 C5 . . 128.6(2) ?
    C2 O1 C1 . . 118.1(3) ?
    O1 C1 H1A . . 109.5 ?
    O1 C1 H1B . . 109.5 ?
    H1A C1 H1B . . 109.5 ?
    O1 C1 H1C . . 109.5 ?
    H1A C1 H1C . . 109.5 ?
    H1B C1 H1C . . 109.5 ?
    C10 N2 C9 . . 105.5(2) ?
    C14 O2 C17 . . 117.4(3) ?
    C3 C2 O1 . . 116.5(3) ?
    C3 C2 C7 . . 119.7(3) ?
    O1 C2 C7 . . 123.8(3) ?
    C22 O3 C24 . . 118.2(2) ?
    C2 C3 C4 . . 120.9(3) ?
    C2 C3 H3A . . 119.5 ?
    C4 C3 H3A . . 119.5 ?
    C21 O4 C25 . . 113.7(2) ?
    C5 C4 C3 . . 119.3(3) ?
    C5 C4 H4A . . 120.4 ?
    C3 C4 H4A . . 120.4 ?
    C20 O5 C26 . . 117.6(3) ?
    C6 C5 C4 . . 119.5(3) ?
    C6 C5 N1 . . 120.1(3) ?
    C4 C5 N1 . . 120.4(3) ?
    C5 C6 C7 . . 120.9(3) ?
    C5 C6 H6A . . 119.6 ?
    C7 C6 H6A . . 119.6 ?
    C2 C7 C6 . . 119.7(3) ?
    C2 C7 H7A . . 120.1 ?
    C6 C7 H7A . . 120.1 ?
    C9 C8 N1 . . 104.9(2) ?
    C9 C8 C18 . . 134.8(3) ?
    N1 C8 C18 . . 120.2(3) ?
    C8 C9 N2 . . 110.4(3) ?
    C8 C9 C11 . . 130.6(3) ?
    N2 C9 C11 . . 118.9(3) ?
    N2 C10 N1 . . 112.8(3) ?
    N2 C10 H10A . . 123.6 ?
    N1 C10 H10A . . 123.6 ?
    C12 C11 C16 . . 116.3(3) ?
    C12 C11 C9 . . 124.6(3) ?
    C16 C11 C9 . . 119.0(3) ?
    C13 C12 C11 . . 122.8(3) ?
    C13 C12 H12A . . 118.6 ?
    C11 C12 H12A . . 118.6 ?
    C12 C13 C14 . . 120.7(3) ?
    C12 C13 H13A . . 119.6 ?
    C14 C13 H13A . . 119.6 ?
    O2 C14 C15 . . 117.8(3) ?
    O2 C14 C13 . . 125.8(3) ?
    C15 C14 C13 . . 116.4(3) ?
    C16 C15 F . . 119.4(3) ?
    C16 C15 C14 . . 123.6(3) ?
    F C15 C14 . . 117.0(3) ?
    C15 C16 C11 . . 120.1(3) ?
    C15 C16 H16A . . 120.0 ?
    C11 C16 H16A . . 120.0 ?
    O2 C17 H17A . . 109.5 ?
    O2 C17 H17B . . 109.5 ?
    H17A C17 H17B . . 109.5 ?
    O2 C17 H17C . . 109.5 ?
    H17A C17 H17C . . 109.5 ?
    H17B C17 H17C . . 109.5 ?
    C19 C18 C23 . . 120.5(3) ?
    C19 C18 C8 . . 119.3(3) ?
    C23 C18 C8 . . 120.1(3) ?
    C18 C19 C20 . . 119.9(3) ?
    C18 C19 H19A . . 120.1 ?
    C20 C19 H19A . . 120.1 ?
    O5 C20 C21 . . 116.2(3) ?
    O5 C20 C19 . . 124.1(3) ?
    C21 C20 C19 . . 119.7(3) ?
    C20 C21 O4 . . 120.0(3) ?
    C20 C21 C22 . . 120.6(3) ?
    O4 C21 C22 . . 119.4(3) ?
    O3 C22 C21 . . 115.0(3) ?
    O3 C22 C23 . . 125.1(3) ?
    C21 C22 C23 . . 119.8(3) ?
    C18 C23 C22 . . 119.3(3) ?
    C18 C23 H23A . . 120.3 ?
    C22 C23 H23A . . 120.3 ?
    O3 C24 H24A . . 109.5 ?
    O3 C24 H24B . . 109.5 ?
    H24A C24 H24B . . 109.5 ?
    O3 C24 H24C . . 109.5 ?
    H24A C24 H24C . . 109.5 ?
    H24B C24 H24C . . 109.5 ?
    O4 C25 H25A . . 109.5 ?
    O4 C25 H25B . . 109.5 ?
    H25A C25 H25B . . 109.5 ?
    O4 C25 H25C . . 109.5 ?
    H25A C25 H25C . . 109.5 ?
    H25B C25 H25C . . 109.5 ?
    O5 C26 H26A . . 109.5 ?
    O5 C26 H26B . . 109.5 ?
    H26A C26 H26B . . 109.5 ?
    O5 C26 H26C . . 109.5 ?
    H26A C26 H26C . . 109.5 ?
    H26B C26 H26C . . 109.5 ?
loop_
    _geom_torsion_atom_site_label_1
    _geom_torsion_atom_site_label_2
    _geom_torsion_atom_site_label_3
    _geom_torsion_atom_site_label_4
    _geom_torsion_site_symmetry_1
    _geom_torsion_site_symmetry_2
    _geom_torsion_site_symmetry_3
    _geom_torsion_site_symmetry_4
    _geom_torsion
    _geom_torsion_publ_flag
    C1 O1 C2 C3 . . . . 175.7(4) ?
    C1 O1 C2 C7 . . . . -3.7(5) ?
    O1 C2 C3 C4 . . . . -178.6(3) ?
    C7 C2 C3 C4 . . . . 0.9(6) ?
    C2 C3 C4 C5 . . . . 0.1(6) ?
    C3 C4 C5 C6 . . . . -0.9(5) ?
    C3 C4 C5 N1 . . . . 177.2(3) ?
    C10 N1 C5 C6 . . . . 83.9(4) ?
    C8 N1 C5 C6 . . . . -97.9(4) ?
    C10 N1 C5 C4 . . . . -94.1(4) ?
    C8 N1 C5 C4 . . . . 84.1(4) ?
    C4 C5 C6 C7 . . . . 0.7(5) ?
    N1 C5 C6 C7 . . . . -177.3(3) ?
    C3 C2 C7 C6 . . . . -1.1(5) ?
    O1 C2 C7 C6 . . . . 178.4(3) ?
    C5 C6 C7 C2 . . . . 0.3(5) ?
    C10 N1 C8 C9 . . . . -0.3(3) ?
    C5 N1 C8 C9 . . . . -178.7(3) ?
    C10 N1 C8 C18 . . . . -178.2(3) ?
    C5 N1 C8 C18 . . . . 3.4(5) ?
    N1 C8 C9 N2 . . . . 0.5(3) ?
    C18 C8 C9 N2 . . . . 177.9(3) ?
    N1 C8 C9 C11 . . . . -175.5(3) ?
    C18 C8 C9 C11 . . . . 2.0(6) ?
    C10 N2 C9 C8 . . . . -0.5(4) ?
    C10 N2 C9 C11 . . . . 176.0(3) ?
    C9 N2 C10 N1 . . . . 0.4(4) ?
    C8 N1 C10 N2 . . . . -0.1(4) ?
    C5 N1 C10 N2 . . . . 178.5(3) ?
    C8 C9 C11 C12 . . . . 10.4(5) ?
    N2 C9 C11 C12 . . . . -165.3(3) ?
    C8 C9 C11 C16 . . . . -172.2(3) ?
    N2 C9 C11 C16 . . . . 12.1(4) ?
    C16 C11 C12 C13 . . . . 0.6(5) ?
    C9 C11 C12 C13 . . . . 178.1(3) ?
    C11 C12 C13 C14 . . . . 0.0(5) ?
    C17 O2 C14 C15 . . . . 174.6(3) ?
    C17 O2 C14 C13 . . . . -6.2(5) ?
    C12 C13 C14 O2 . . . . 179.9(3) ?
    C12 C13 C14 C15 . . . . -1.0(5) ?
    O2 C14 C15 C16 . . . . -179.3(3) ?
    C13 C14 C15 C16 . . . . 1.4(5) ?
    O2 C14 C15 F . . . . 1.4(5) ?
    C13 C14 C15 F . . . . -177.9(3) ?
    F C15 C16 C11 . . . . 178.4(3) ?
    C14 C15 C16 C11 . . . . -0.9(5) ?
    C12 C11 C16 C15 . . . . -0.1(4) ?
    C9 C11 C16 C15 . . . . -177.8(3) ?
    C9 C8 C18 C19 . . . . -121.5(4) ?
    N1 C8 C18 C19 . . . . 55.6(4) ?
    C9 C8 C18 C23 . . . . 59.6(5) ?
    N1 C8 C18 C23 . . . . -123.3(3) ?
    C23 C18 C19 C20 . . . . 2.1(5) ?
    C8 C18 C19 C20 . . . . -176.8(3) ?
    C26 O5 C20 C21 . . . . 178.7(3) ?
    C26 O5 C20 C19 . . . . -1.3(5) ?
    C18 C19 C20 O5 . . . . 177.2(3) ?
    C18 C19 C20 C21 . . . . -2.9(5) ?
    O5 C20 C21 O4 . . . . 1.7(4) ?
    C19 C20 C21 O4 . . . . -178.2(3) ?
    O5 C20 C21 C22 . . . . -179.1(3) ?
    C19 C20 C21 C22 . . . . 1.0(5) ?
    C25 O4 C21 C20 . . . . -88.7(4) ?
    C25 O4 C21 C22 . . . . 92.1(4) ?
    C24 O3 C22 C21 . . . . 172.9(3) ?
    C24 O3 C22 C23 . . . . -9.1(5) ?
    C20 C21 C22 O3 . . . . 179.8(3) ?
    O4 C21 C22 O3 . . . . -1.0(4) ?
    C20 C21 C22 C23 . . . . 1.7(5) ?
    O4 C21 C22 C23 . . . . -179.1(3) ?
    C19 C18 C23 C22 . . . . 0.6(4) ?
    C8 C18 C23 C22 . . . . 179.4(3) ?
    O3 C22 C23 C18 . . . . 179.6(3) ?
    C21 C22 C23 C18 . . . . -2.5(5) ?
loop_
    _geom_hbond_atom_site_label_D
    _geom_hbond_atom_site_label_H
    _geom_hbond_atom_site_label_A
    _geom_hbond_site_symmetry_A
    _geom_hbond_distance_DH
    _geom_hbond_distance_HA
    _geom_hbond_distance_DA
    _geom_hbond_angle_DHA
    C10 H10A O3 1_565 0.93 2.51 3.346(4) 150
    C26 H26A F 1_556 0.96 2.52 3.326(6) 142
data_global
_journal_date_recd_electronic     2010-09-05
_journal_date_accepted     2010-11-01
_journal_name_full     'Acta Crystallographica, Section E'
_journal_year     2010
_journal_volume     66
_journal_issue     12
_journal_page_first     o3084
_journal_page_last     o3084
_journal_paper_category     QO
_journal_coeditor_code     LH5129
_publ_contact_author_name     'Cang Zhang'
_publ_contact_author_address
;
Nanjing SanHome Pharmaceutical Institute
Nanjing
210038
People's Republic of China
;
_publ_contact_author_email     uniquemeng@126.com
_publ_contact_author_fax     '86-25-85801075'
_publ_contact_author_phone     '86-25-85801075'
_publ_section_title
;\
4-(3-Fluoro-4-methoxyphenyl)-1-(4-methoxyphenyl)-5-(3,4,5-trimethoxyphenyl)-\
1<i>H</i>-imidazole
;
loop_
    _publ_author_name
    _publ_author_footnote
    _publ_author_address
    'Zhang, Xiao-Meng' .
;
Nanjing SanHome Pharmaceutical Institute
Nanjing 210038
People's Republic of China
;
    'Zhang, Cang' .
;
Nanjing SanHome Pharmaceutical Institute
Nanjing 210038
People's Republic of China
;
    'Zhang, Wen-Ping' .
;
Nanjing SanHome Pharmaceutical Institute
Nanjing 210038
People's Republic of China
;
    'Liu, Xiao-Rong' .
;
Nanjing SanHome Pharmaceutical Institute
Nanjing  210038
People's Republic of China
;
