# Supplementary material for: 4-(3-Fluoro-4-meth­oxy­phen­yl)-1-(4-meth­oxy­phen­yl)-5-(3,4,5-trimeth­oxy­phen­yl)-1H-imidazole
Source: Acta Crystallogr Sect E Struct Rep Online. 2010 Nov 6;66(Pt 12):o3084. doi: 10.1107/S160053681004465X (PMC3011382; doi:10.1107/S160053681004465X)
Supplement: Supplementary file 2 [file e-66-o3084-Isup2.hkl]

# 
# h,k,l, Fc-squared, Fo-squared, sigma(Fo-squared) and status flag 
# 
data_I
_shelx_title ' X in P-1' 
_shelx_refln_list_code          4 
_shelx_F_calc_maximum      153.99 
_exptl_crystal_F_000       488.00 
_reflns_d_resolution_high  0.8322 
 
loop_ 
 _symmetry_equiv_pos_as_xyz 
 'x, y, z' 
 '-x, -y, -z' 
 
_cell_length_a     9.7950 
_cell_length_b    10.2020 
_cell_length_c    13.0080 
_cell_angle_alpha 104.760 
_cell_angle_beta  109.810 
_cell_angle_gamma  91.450 
 
_shelx_F_squared_multiplier     1.000 
 
loop_ 
 _refln_index_h 
 _refln_index_k 
 _refln_index_l 
 _refln_F_squared_calc 
 _refln_F_squared_meas 
 _refln_F_squared_sigma 
 _refln_observed_status 
   1   0   0     1445.97     1223.25     26.01 o 
   2   0   0     3099.88     2862.88     56.57 o 
   3   0   0     1027.88      979.43      9.31 o 
   4   0   0       25.84       28.59      2.12 o 
   5   0   0       31.06       40.64      2.86 o 
   6   0   0       35.94       35.52      3.00 o 
   7   0   0       22.09       24.40      3.00 o 
   8   0   0      136.97      137.85      7.02 o 
   9   0   0       16.22       18.37      3.84 o 
  10   0   0        9.49        0.64      3.70 o 
 -11   1   0        0.01        2.59      3.30 o 
 -10   1   0        0.37        3.23      3.13 o 
  -9   1   0        0.31       -0.84      2.62 o 
  -8   1   0       61.85       62.41      4.78 o 
  -7   1   0        0.62        0.81      1.95 o 
  -6   1   0       61.70       63.54      3.98 o 
  -5   1   0      106.47      102.82      4.25 o 
  -4   1   0      495.60      469.94      7.64 o 
  -3   1   0      847.16      744.10      8.15 o 
  -2   1   0     1128.32      999.45      7.89 o 
  -1   1   0     1352.47     1376.04      7.34 o 
   0   1   0       95.11      100.87      1.38 o 
   1   1   0     1681.58     1645.90     35.75 o 
   2   1   0     5807.67     5559.65     88.65 o 
   3   1   0       20.93       19.19      1.62 o 
   4   1   0      301.20      313.88      6.39 o 
   5   1   0       36.04       33.91      2.76 o 
   6   1   0       31.39       32.89      3.13 o 
   7   1   0       26.66       26.19      3.16 o 
   8   1   0       28.96       32.08      3.97 o 
   9   1   0        9.56        6.09      3.06 o 
  10   1   0        0.37        0.34      3.06 o 
 -11   2   0        5.28       11.88      3.90 o 
 -10   2   0       63.41       62.26      5.89 o 
  -9   2   0       17.73       16.29      3.80 o 
  -8   2   0       36.39       39.66      3.84 o 
  -7   2   0       80.21       80.74      4.99 o 
  -6   2   0      301.81      294.77      7.93 o 
  -5   2   0       41.27       46.75      3.23 o 
  -4   2   0     1179.41     1112.57     11.94 o 
  -3   2   0      712.31      700.41      8.22 o 
  -2   2   0     2524.21     2627.08     14.46 o 
  -1   2   0     4688.66     4810.45     76.64 o 
   0   2   0     1370.86     1512.45      6.46 o 
   1   2   0     1969.48     2091.42     11.81 o 
   2   2   0     6358.28     6168.04    103.70 o 
   3   2   0      328.04      311.79      5.83 o 
   4   2   0      125.46      114.56      4.36 o 
   5   2   0        4.89        5.32      1.65 o 
   6   2   0        3.26        3.57      1.78 o 
   7   2   0        0.41        2.46      2.02 o 
   8   2   0       11.58       13.73      3.16 o 
   9   2   0        0.26       -3.13      3.13 o 
  10   2   0        1.20       -0.34      3.26 o 
 -10   3   0       13.12       18.07      3.70 o 
  -9   3   0        8.57        9.45      3.10 o 
  -8   3   0       11.84       11.14      3.36 o 
  -7   3   0      139.60      132.66      6.31 o 
  -6   3   0      491.74      533.15     10.75 o 
  -5   3   0      241.92      230.02      6.67 o 
  -4   3   0        2.51        1.51      1.51 o 
  -3   3   0      136.22      145.06      4.13 o 
  -2   3   0      629.79      622.44      7.78 o 
  -1   3   0     1432.15     1533.42     11.42 o 
   0   3   0      147.11      162.17      2.81 o 
   1   3   0     1867.03     1993.14     13.54 o 
   2   3   0        0.34        6.76      1.18 o 
   3   3   0      407.65      414.67      7.33 o 
   4   3   0       35.08       40.64      2.96 o 
   5   3   0       52.04       56.96      3.87 o 
   6   3   0       36.28       35.42      3.80 o 
   7   3   0       21.26       26.49      3.60 o 
   8   3   0       11.13       18.61      3.23 o 
   9   3   0       25.06       29.62      5.08 o 
  10   3   0       29.01       40.32      4.88 o 
 -10   4   0       14.50       11.47      4.41 o 
  -9   4   0        0.41       -2.35      3.46 o 
  -8   4   0        0.62       -1.28      3.03 o 
  -7   4   0        0.01        0.91      2.35 o 
  -6   4   0        8.49        3.30      2.36 o 
  -5   4   0       42.52       46.57      3.47 o 
  -4   4   0      346.51      359.01      7.81 o 
  -3   4   0      391.41      369.99      7.29 o 
  -2   4   0        3.95        0.10      1.45 o 
  -1   4   0        0.73        1.82      1.08 o 
   0   4   0      692.69      717.25     13.58 o 
   1   4   0      271.01      278.59      5.81 o 
   2   4   0      275.65      265.52      6.01 o 
   3   4   0       64.71       81.23      3.84 o 
   4   4   0       38.68       40.85      3.17 o 
   5   4   0       21.91       26.52      3.10 o 
   6   4   0       61.64       61.98      4.45 o 
   7   4   0       59.79       55.36      4.78 o 
   8   4   0       25.45       15.78      4.48 o 
   9   4   0        0.00        1.01      3.50 o 
 -10   5   0       14.16       11.20      3.87 o 
  -9   5   0        0.02        0.30      3.23 o 
  -8   5   0        1.91        1.38      2.83 o 
  -7   5   0       22.76       28.00      3.13 o 
  -6   5   0        0.02        0.00      2.25 o 
  -5   5   0      222.53      231.70      7.34 o 
  -4   5   0      219.80      218.71      6.56 o 
  -3   5   0        5.47        5.85      1.65 o 
  -2   5   0       31.35       25.22      2.39 o 
  -1   5   0      685.44      752.86     10.58 o 
   0   5   0     2049.86     2214.62     21.99 o 
   1   5   0       78.41       82.51      3.68 o 
   2   5   0      204.83      238.75      6.53 o 
   3   5   0        6.13       11.10      2.29 o 
   4   5   0        6.05        4.68      2.22 o 
   5   5   0       21.25       26.08      3.06 o 
   6   5   0       78.24       83.92      5.76 o 
   7   5   0      108.87      115.00      7.11 o 
   8   5   0       15.14       19.52      3.97 o 
   9   5   0        1.47       -3.90      3.90 o 
 -10   6   0        0.04        2.19      3.80 o 
  -9   6   0        7.69        8.81      3.80 o 
  -8   6   0        4.51        3.50      3.20 o 
  -7   6   0       82.87       95.24      5.66 o 
  -6   6   0       22.96       17.97      3.23 o 
  -5   6   0       30.64       26.83      3.37 o 
  -4   6   0       12.21       16.79      2.62 o 
  -3   6   0       12.56        6.86      2.39 o 
  -2   6   0      203.69      223.27      6.80 o 
  -1   6   0      130.91      128.24      5.06 o 
   0   6   0      128.19      108.24      3.32 o 
   1   6   0      158.65      166.08      5.61 o 
   2   6   0       11.11        8.48      2.15 o 
   3   6   0        1.73        1.35      2.29 o 
   4   6   0       78.20       76.55      4.89 o 
   5   6   0      208.83      206.46      8.44 o 
   6   6   0        0.45        5.92      3.23 o 
   7   6   0        0.04       -1.51      3.16 o 
   8   6   0        1.22        3.40      3.60 o 
  -9   7   0       15.34       13.56      3.87 o 
  -8   7   0       12.36        9.69      3.90 o 
  -7   7   0        3.19        7.87      2.66 o 
  -6   7   0        0.66        1.51      2.72 o 
  -5   7   0        2.71        2.32      2.66 o 
  -4   7   0       81.92       91.49      5.12 o 
  -3   7   0        6.03       10.60      2.76 o 
  -2   7   0      240.86      220.09      7.41 o 
  -1   7   0       20.81       19.66      2.96 o 
   0   7   0        0.03        2.59      1.29 o 
   1   7   0       32.90       30.90      3.30 o 
   2   7   0      210.89      197.85      7.20 o 
   3   7   0       32.45       27.77      3.40 o 
   4   7   0       19.82       24.50      3.84 o 
   5   7   0       12.11        8.92      3.26 o 
   6   7   0       32.30       35.68      5.02 o 
   7   7   0        4.39       -0.67      3.90 o 
   8   7   0       13.70       12.99      3.73 o 
  -9   8   0        0.08        3.36      2.96 o 
  -8   8   0        0.01        3.40      3.40 o 
  -7   8   0        3.43       -1.24      3.57 o 
  -6   8   0       10.30       11.00      3.57 o 
  -5   8   0       98.84      115.12      6.27 o 
  -4   8   0       18.55       20.46      3.53 o 
  -3   8   0       31.00       30.03      3.94 o 
  -2   8   0      158.65      160.81      7.19 o 
  -1   8   0       14.50       16.72      3.13 o 
   0   8   0      673.16      667.34      9.50 o 
   1   8   0        4.01        2.76      2.86 o 
   2   8   0       54.13       66.54      4.92 o 
   3   8   0       58.40       47.11      4.88 o 
   4   8   0       47.41       42.86      4.85 o 
   5   8   0        2.92        1.51      3.06 o 
   6   8   0       10.10       11.30      3.80 o 
   7   8   0        1.73       -3.97      3.97 o 
  -8   9   0        6.99        0.74      4.27 o 
  -7   9   0        3.81        5.08      3.47 o 
  -6   9   0        0.90        0.00      3.53 o 
  -5   9   0       33.71       39.82      4.95 o 
  -4   9   0       49.61       55.89      5.29 o 
  -3   9   0       26.41       27.03      4.04 o 
  -2   9   0        8.11       15.21      3.33 o 
  -1   9   0      260.84      246.00      9.13 o 
   0   9   0       60.61       62.90      3.80 o 
   1   9   0      138.92      142.31      6.98 o 
   2   9   0      278.15      264.67     10.07 o 
   3   9   0       26.44       30.56      4.27 o 
   4   9   0       63.58       54.18      5.69 o 
   5   9   0        4.90        2.73      3.94 o 
   6   9   0        3.74        2.59      4.07 o 
  -7  10   0        0.50       -3.36      4.04 o 
  -6  10   0        0.06        0.34      3.94 o 
  -5  10   0       92.89       99.96      6.97 o 
  -4  10   0        3.50        1.24      4.31 o 
  -3  10   0       17.85       21.13      3.53 o 
  -2  10   0        0.55       -1.78      2.89 o 
  -1  10   0        1.46        4.41      3.16 o 
   0  10   0       46.32       47.09      3.56 o 
   1  10   0       67.46       76.55      6.03 o 
   2  10   0       48.33       46.59      5.29 o 
   3  10   0        0.53        2.32      3.30 o 
   4  10   0       13.23       16.66      4.68 o 
  -5  11   0      105.69      114.05      8.49 o 
  -4  11   0        1.39        3.53      3.43 o 
  -3  11   0        0.15        0.67      3.16 o 
  -2  11   0       14.72       20.56      4.07 o 
  -1  11   0        0.49       -3.97      3.97 o 
   0  11   0        3.76        1.65      2.62 o 
   1  11   0        5.56        7.30      3.57 o 
   2  11   0       20.53       19.42      4.68 o 
   1 -12   1       65.59       67.82      6.16 o 
  -3 -11   1        1.34        0.00      3.46 o 
  -2 -11   1        6.37        6.96      3.84 o 
  -1 -11   1        2.08        5.05      3.16 o 
   0 -11   1        1.36       -2.47      2.47 o 
   1 -11   1       16.10       20.02      4.21 o 
   2 -11   1        4.18        3.97      3.87 o 
   3 -11   1        1.47        6.43      3.43 o 
   4 -11   1        0.08        0.71      3.77 o 
   5 -11   1       40.41       34.67      5.65 o 
  -5 -10   1        0.14        4.04      2.96 o 
  -4 -10   1        0.87       -3.06      3.20 o 
  -3 -10   1        6.57       10.93      3.50 o 
  -2 -10   1       75.03       69.01      5.89 o 
  -1 -10   1        3.22        0.61      3.26 o 
   0 -10   1      212.24      192.81     11.04 o 
   1 -10   1       11.95       11.20      3.03 o 
   2 -10   1        6.30        6.39      3.23 o 
   3 -10   1       66.88       74.86      6.10 o 
   4 -10   1        0.06        0.61      3.43 o 
   5 -10   1       19.75       20.59      4.27 o 
   6 -10   1       24.51       38.63      5.15 o 
  -6  -9   1       11.76        8.18      4.74 o 
  -5  -9   1       14.28       18.30      4.17 o 
  -4  -9   1       20.05       22.38      3.67 o 
  -3  -9   1       24.93       26.01      4.00 o 
  -2  -9   1       63.30       59.17      5.02 o 
  -1  -9   1       71.98       69.93      5.22 o 
   0  -9   1      362.47      327.99      7.17 o 
   1  -9   1      198.87      203.43      8.00 o 
   2  -9   1      257.78      252.89      9.13 o 
   3  -9   1      237.79      225.65      9.22 o 
   4  -9   1        1.35        2.19      2.89 o 
   5  -9   1       23.19       21.64      4.21 o 
   6  -9   1        3.86       -0.94      3.50 o 
   7  -9   1        3.69       13.96      3.53 o 
   8  -9   1        3.62        8.17      3.70 o 
  -7  -8   1        2.11        1.04      3.70 o 
  -6  -8   1        2.44        2.22      3.23 o 
  -5  -8   1        5.70        5.52      3.26 o 
  -4  -8   1        3.62        9.59      2.76 o 
  -3  -8   1        9.04        4.44      2.76 o 
  -2  -8   1      112.11      108.42      5.80 o 
  -1  -8   1       40.33       40.74      4.07 o 
   0  -8   1      587.44      557.72     16.48 o 
   1  -8   1       40.31       44.07      3.80 o 
   2  -8   1      900.33      897.99     15.35 o 
   3  -8   1      152.05      167.90      6.88 o 
   4  -8   1       87.12       91.99      5.69 o 
   5  -8   1        0.82        2.35      2.89 o 
   6  -8   1        7.46        7.67      3.30 o 
   7  -8   1        3.84        1.55      3.23 o 
   8  -8   1        7.06       -0.34      4.44 o 
  -8  -7   1       46.12       54.10      5.39 o 
  -7  -7   1        0.46        2.22      3.06 o 
  -6  -7   1      162.56      147.99      7.83 o 
  -5  -7   1       68.64       59.18      5.09 o 
  -4  -7   1        0.94       -0.47      2.42 o 
  -3  -7   1       81.23       91.79      5.19 o 
  -2  -7   1       14.27       18.31      2.76 o 
  -1  -7   1       68.04       66.17      4.28 o 
   0  -7   1        1.95        2.20      1.37 o 
   1  -7   1       14.54       17.90      2.76 o 
   2  -7   1     1172.49     1151.78     15.82 o 
   3  -7   1      115.86      132.34      5.94 o 
   4  -7   1      238.93      232.46      8.01 o 
   5  -7   1      147.51      141.90      6.88 o 
   6  -7   1        1.19       -0.27      3.13 o 
   7  -7   1        0.91        1.14      3.09 o 
   8  -7   1        0.18       -3.06      3.06 o 
   9  -7   1        0.66        1.08      3.20 o 
  -9  -6   1        0.23        8.44      2.96 o 
  -8  -6   1       16.19       14.70      4.34 o 
  -7  -6   1        4.76        2.32      3.20 o 
  -6  -6   1       75.19       73.23      5.83 o 
  -5  -6   1        4.71        2.29      2.99 o 
  -4  -6   1      331.05      308.27      9.08 o 
  -3  -6   1      216.62      233.19      7.17 o 
  -2  -6   1        2.04        2.86      1.92 o 
  -1  -6   1      572.33      546.59      9.94 o 
   0  -6   1        2.86        1.08      1.21 o 
   1  -6   1      319.09      318.07      7.50 o 
   2  -6   1        0.68        0.00      1.55 o 
   3  -6   1        2.94        2.56      1.98 o 
   4  -6   1      459.19      452.53     10.13 o 
   5  -6   1       38.89       38.65      4.01 o 
   6  -6   1       32.99       26.46      3.80 o 
   7  -6   1        1.59        0.54      2.99 o 
   8  -6   1       49.59       59.66      5.35 o 
   9  -6   1       15.55       12.69      4.44 o 
  -9  -5   1        6.15        6.16      4.00 o 
  -8  -5   1       51.38       50.03      5.32 o 
  -7  -5   1      108.76      107.69      6.61 o 
  -6  -5   1        0.93        3.70      2.46 o 
  -5  -5   1       51.53       55.50      4.11 o 
  -4  -5   1       97.01       87.43      4.55 o 
  -3  -5   1      276.85      277.37      7.15 o 
  -2  -5   1        1.86       -0.98      1.72 o 
  -1  -5   1      781.38      811.75     10.75 o 
   0  -5   1        0.63        1.55      1.11 o 
   1  -5   1     1445.25     1609.46     15.16 o 
   2  -5   1      160.41      159.39      5.04 o 
   3  -5   1       67.97       76.54      4.01 o 
   4  -5   1       17.09       21.47      2.63 o 
   5  -5   1      202.89      199.81      6.89 o 
   6  -5   1        2.87        5.79      2.49 o 
   7  -5   1       27.65       33.35      3.94 o 
   8  -5   1       42.63       47.27      4.98 o 
   9  -5   1       10.43        7.00      3.87 o 
  10  -5   1       13.46        7.91      4.54 o 
 -10  -4   1        6.47       -4.91      4.91 o 
  -9  -4   1       21.66       25.91      4.98 o 
  -8  -4   1        0.04       -3.13      3.13 o 
  -7  -4   1       27.42       31.60      4.07 o 
  -6  -4   1        0.00       -2.42      2.42 o 
  -5  -4   1       13.28       15.01      2.49 o 
  -4  -4   1      173.45      176.18      5.85 o 
  -3  -4   1      175.31      177.15      5.17 o 
  -2  -4   1      979.95     1066.39     11.58 o 
  -1  -4   1     1737.80     1930.82     14.84 o 
   0  -4   1      250.68      269.22      5.64 o 
   1  -4   1      163.96      183.68      4.54 o 
   2  -4   1     1649.27     1723.26     14.63 o 
   3  -4   1       19.83       25.35      2.32 o 
   4  -4   1        0.39        4.37      1.51 o 
   5  -4   1       18.19       17.43      2.59 o 
   6  -4   1        1.88        2.39      2.19 o 
   7  -4   1        0.76        4.41      2.29 o 
   8  -4   1        7.64       11.71      2.99 o 
   9  -4   1        0.52        0.00      2.99 o 
  10  -4   1        0.02        1.38      3.36 o 
 -10  -3   1        2.78        0.71      3.53 o 
  -9  -3   1       62.25       54.11      5.96 o 
  -8  -3   1      105.18      119.88      6.84 o 
  -7  -3   1        0.82       -2.35      2.35 o 
  -6  -3   1        0.00       -0.94      1.72 o 
  -5  -3   1       10.77       14.10      1.99 o 
  -4  -3   1        8.26        8.34      1.92 o 
  -3  -3   1       88.13       95.10      3.68 o 
  -2  -3   1      939.27      953.78      9.69 o 
  -1  -3   1     2146.90     2307.55     14.21 o 
   0  -3   1    12768.51    15143.55    175.63 o 
   1  -3   1       92.26      102.34      3.08 o 
   2  -3   1      630.33      685.33      8.23 o 
   3  -3   1        9.02        5.42      1.65 o 
   4  -3   1        3.19        7.10      1.68 o 
   5  -3   1      305.88      317.37      7.87 o 
   6  -3   1        8.94        8.65      2.39 o 
   7  -3   1       25.05       21.64      3.63 o 
   8  -3   1       11.00       11.57      2.93 o 
   9  -3   1       36.53       37.70      4.88 o 
  10  -3   1        9.11        7.84      4.14 o 
 -10  -2   1        4.73        1.31      3.40 o 
  -9  -2   1        0.08        2.89      2.79 o 
  -8  -2   1        4.83        5.72      2.42 o 
  -7  -2   1       57.49       47.62      4.21 o 
  -6  -2   1       31.87       30.80      3.20 o 
  -5  -2   1      681.35      676.41     10.83 o 
  -4  -2   1      487.49      502.98      8.14 o 
  -3  -2   1      282.24      285.66      5.41 o 
  -2  -2   1      401.13      406.34      5.57 o 
  -1  -2   1       44.31       49.44      1.86 o 
   0  -2   1     9989.05    11227.48     87.28 o 
   1  -2   1      112.97      102.25      2.58 o 
   2  -2   1     1299.85     1300.59     10.30 o 
   3  -2   1      195.03      188.20      4.51 o 
   4  -2   1      468.59      427.85      7.79 o 
   5  -2   1        0.00        0.13      1.48 o 
   6  -2   1       36.28       33.90      3.37 o 
   7  -2   1       28.93       31.40      3.47 o 
   8  -2   1      175.37      173.61      7.83 o 
   9  -2   1       15.46       22.81      3.74 o 
  10  -2   1        0.00        6.39      2.76 o 
 -11  -1   1        0.13       -3.33      3.77 o 
 -10  -1   1       29.72       26.99      5.12 o 
  -9  -1   1       10.86        4.44      3.23 o 
  -8  -1   1        9.89       12.38      2.83 o 
  -7  -1   1        0.02       -1.21      1.78 o 
  -6  -1   1        5.78        2.69      1.88 o 
  -5  -1   1       17.30       15.48      2.22 o 
  -4  -1   1     1098.67     1062.90     11.26 o 
  -3  -1   1      352.93      366.36      5.64 o 
  -2  -1   1      171.46      164.23      3.17 o 
  -1  -1   1     2043.44     1996.47     38.31 o 
   0  -1   1      364.82      410.17     12.31 o 
   1  -1   1        0.83        0.54      0.61 o 
   2  -1   1     1278.74     1169.63      9.04 o 
   3  -1   1      857.74      870.84      9.28 o 
   4  -1   1       50.89       45.53      2.73 o 
   5  -1   1      126.88      128.09      5.00 o 
   6  -1   1       93.35       91.97      4.72 o 
   7  -1   1        6.53        6.39      2.66 o 
   8  -1   1       10.34       13.80      2.83 o 
   9  -1   1        2.41        5.55      3.06 o 
  10  -1   1       21.23       21.54      4.48 o 
 -11   0   1        0.10        4.71      3.33 o 
 -10   0   1       18.23       21.74      4.21 o 
  -9   0   1        7.86       12.25      2.52 o 
  -8   0   1       54.42       48.93      4.45 o 
  -7   0   1       46.84       39.53      3.94 o 
  -6   0   1       36.97       39.63      3.03 o 
  -5   0   1       16.48       17.27      1.99 o 
  -4   0   1     1094.24     1013.87     10.79 o 
  -3   0   1       24.64       16.47      1.52 o 
  -2   0   1     8314.63     8138.79    103.18 o 
  -1   0   1      538.83      491.16      3.79 o 
   0   0   1     1541.20     1246.67     16.72 o 
   1   0   1       69.11       64.25      1.69 o 
   2   0   1    10262.24     9235.04    124.30 o 
   3   0   1      302.32      320.42      5.66 o 
   4   0   1       22.39       33.97      2.46 o 
   5   0   1      174.24      162.76      5.48 o 
   6   0   1        0.52        0.17      1.61 o 
   7   0   1       53.93       55.64      4.34 o 
   8   0   1       12.15        7.87      2.93 o 
   9   0   1        4.91        0.00      3.16 o 
  10   0   1        1.31        1.01      3.30 o 
 -11   1   1        5.01        6.83      3.73 o 
 -10   1   1       42.29       50.36      5.32 o 
  -9   1   1       12.82       14.87      3.47 o 
  -8   1   1        5.35        3.23      2.62 o 
  -7   1   1       18.25       24.06      2.86 o 
  -6   1   1        9.80       12.21      1.85 o 
  -5   1   1       81.24       76.35      3.61 o 
  -4   1   1       39.71       44.88      2.49 o 
  -3   1   1     7828.62     7755.20    119.93 o 
  -2   1   1    23711.77    26286.77    229.27 o 
  -1   1   1       83.04       91.82      1.97 o 
   0   1   1      931.04      898.97      4.24 o 
   1   1   1     4524.84     4434.59     71.40 o 
   2   1   1     8872.87     8558.13    123.77 o 
   3   1   1       12.61       11.11      1.51 o 
   4   1   1     1588.31     1626.62     15.22 o 
   5   1   1      961.41      953.26     13.07 o 
   6   1   1       51.81       58.06      4.18 o 
   7   1   1        0.02        1.11      2.49 o 
   8   1   1        5.97        8.11      2.96 o 
   9   1   1        0.12       -3.03      3.03 o 
  10   1   1        1.63       -1.75      4.10 o 
 -11   2   1        0.67        2.52      3.33 o 
 -10   2   1        0.11       -2.19      3.06 o 
  -9   2   1       33.27       28.91      4.14 o 
  -8   2   1       15.47       16.86      3.10 o 
  -7   2   1      102.85       97.88      5.06 o 
  -6   2   1       99.19      104.34      4.89 o 
  -5   2   1       55.09       47.04      3.27 o 
  -4   2   1       72.85       75.04      3.17 o 
  -3   2   1       16.76       14.61      1.65 o 
  -2   2   1       26.22       42.89      1.99 o 
  -1   2   1        4.49        7.67      1.08 o 
   0   2   1      271.48      272.56      3.17 o 
   1   2   1       24.69       22.97      1.55 o 
   2   2   1      198.79      197.70      4.41 o 
   3   2   1       11.11       11.64      1.51 o 
   4   2   1      602.93      581.79      9.72 o 
   5   2   1       22.24       26.19      2.76 o 
   6   2   1       76.25       82.05      4.89 o 
   7   2   1        0.00       -2.12      2.86 o 
   8   2   1        1.81        3.84      2.79 o 
   9   2   1        2.05        0.30      3.47 o 
  10   2   1        1.54       -0.71      3.26 o 
 -11   3   1        0.60        7.30      3.40 o 
 -10   3   1        2.38        2.25      3.60 o 
  -9   3   1        0.04        1.41      2.89 o 
  -8   3   1        6.78        8.44      3.13 o 
  -7   3   1       42.70       44.41      3.97 o 
  -6   3   1       16.01       14.67      2.52 o 
  -5   3   1        6.56        3.43      2.09 o 
  -4   3   1       24.44       25.52      2.32 o 
  -3   3   1       69.05       70.59      2.97 o 
  -2   3   1      194.69      204.94      4.58 o 
  -1   3   1      986.29      989.34      9.57 o 
   0   3   1       82.68       89.52      2.72 o 
   1   3   1      677.77      681.21      8.23 o 
   2   3   1       49.99       34.48      2.43 o 
   3   3   1       40.98       40.76      2.80 o 
   4   3   1       63.39       56.54      3.67 o 
   5   3   1        0.91        2.59      1.82 o 
   6   3   1        3.09        6.02      1.95 o 
   7   3   1        3.20        4.51      2.83 o 
   8   3   1        4.39        4.61      3.57 o 
   9   3   1        1.83        8.61      3.16 o 
 -10   4   1        0.36       -0.67      3.30 o 
  -9   4   1       14.61       16.79      3.60 o 
  -8   4   1        3.02       -0.27      2.62 o 
  -7   4   1        1.43        3.30      1.98 o 
  -6   4   1       17.75       12.55      2.93 o 
  -5   4   1      198.79      229.91      6.63 o 
  -4   4   1       19.47       17.57      2.46 o 
  -3   4   1       46.57       52.02      2.86 o 
  -2   4   1      122.16      113.75      3.78 o 
  -1   4   1      200.28      207.30      5.05 o 
   0   4   1       10.31       12.61      1.26 o 
   1   4   1        7.30        8.61      1.51 o 
   2   4   1        5.67       11.04      1.85 o 
   3   4   1       30.81       37.67      3.00 o 
   4   4   1        2.11        4.95      1.95 o 
   5   4   1       58.46       61.61      4.41 o 
   6   4   1       38.11       38.55      4.14 o 
   7   4   1       17.90       14.57      3.67 o 
   8   4   1       29.49       24.33      4.68 o 
   9   4   1        0.04        3.83      3.53 o 
 -10   5   1        0.44       -1.72      2.83 o 
  -9   5   1        0.16        2.12      2.89 o 
  -8   5   1        8.72       10.46      3.57 o 
  -7   5   1       16.85       16.76      3.47 o 
  -6   5   1        0.10        0.64      1.95 o 
  -5   5   1        0.01        3.87      1.88 o 
  -4   5   1       12.03       22.48      2.56 o 
  -3   5   1      299.15      336.82      7.87 o 
  -2   5   1       41.35       47.96      2.93 o 
  -1   5   1      128.78      146.77      5.00 o 
   0   5   1       42.32       61.53      6.92 o 
   1   5   1        2.42        2.32      1.48 o 
   2   5   1       41.70       43.44      3.13 o 
   3   5   1       56.52       57.60      3.91 o 
   4   5   1      141.99      150.36      6.24 o 
   5   5   1       69.57       64.41      4.95 o 
   6   5   1       19.69       22.72      3.94 o 
   7   5   1       29.20       35.41      4.71 o 
   8   5   1       14.12       16.55      4.41 o 
 -10   6   1       11.81       14.43      3.50 o 
  -9   6   1       11.68       12.55      3.97 o 
  -8   6   1        0.63        2.02      2.72 o 
  -7   6   1       74.98       68.55      5.59 o 
  -6   6   1       43.09       46.66      4.21 o 
  -5   6   1      243.43      248.87      8.12 o 
  -4   6   1      233.22      243.26      7.54 o 
  -3   6   1      614.69      649.81     11.78 o 
  -2   6   1      278.87      294.49      7.72 o 
  -1   6   1       54.90       66.23      3.94 o 
   0   6   1       62.83       65.81      2.68 o 
   1   6   1       21.56       22.85      2.63 o 
   2   6   1       56.84       53.52      3.87 o 
   3   6   1        8.79       15.81      2.96 o 
   4   6   1      145.04      142.81      6.75 o 
   5   6   1      225.61      235.68      9.22 o 
   6   6   1       10.71       11.68      3.20 o 
   7   6   1       29.15       29.72      5.15 o 
   8   6   1       44.22       47.63      5.62 o 
  -9   7   1        0.20       -3.77      3.77 o 
  -8   7   1        1.89       -2.79      3.36 o 
  -7   7   1        0.45       -0.27      2.72 o 
  -6   7   1       33.71       36.45      4.51 o 
  -5   7   1       59.96       62.17      4.95 o 
  -4   7   1        9.69       10.19      2.96 o 
  -3   7   1        0.13       -0.20      2.29 o 
  -2   7   1        3.16        6.29      2.19 o 
  -1   7   1       20.53       23.19      2.96 o 
   0   7   1       11.23       13.87      2.86 o 
   1   7   1       12.24       11.54      2.42 o 
   2   7   1       32.36       32.42      4.14 o 
   3   7   1      488.65      439.81     11.55 o 
   4   7   1        1.03       -1.28      3.06 o 
   5   7   1       22.27       20.23      4.00 o 
   6   7   1       22.50       19.55      3.80 o 
   7   7   1       25.21       25.21      4.54 o 
  -9   8   1        7.15       12.58      3.47 o 
  -8   8   1        0.56        1.35      3.57 o 
  -7   8   1       46.80       46.26      5.05 o 
  -6   8   1       17.12       11.61      3.67 o 
  -5   8   1        2.93        5.79      3.13 o 
  -4   8   1       26.68       29.69      3.87 o 
  -3   8   1        0.55        2.83      2.32 o 
  -2   8   1       72.62       63.50      5.29 o 
  -1   8   1      233.53      237.75      8.48 o 
   0   8   1      295.23      284.63     19.22 o 
   1   8   1        1.12        3.60      2.52 o 
   2   8   1        0.20       -0.50      3.03 o 
   3   8   1       16.15       15.95      3.63 o 
   4   8   1        0.63        0.57      2.89 o 
   5   8   1        3.06        8.61      3.70 o 
   6   8   1        0.40       -3.53      3.53 o 
  -8   9   1        0.01        4.41      4.14 o 
  -7   9   1       69.40       75.77      6.77 o 
  -6   9   1        3.26        7.57      3.47 o 
  -5   9   1       28.31       37.93      4.44 o 
  -4   9   1        3.15        5.35      2.93 o 
  -3   9   1       72.11       61.34      5.56 o 
  -2   9   1      119.18      103.43      6.34 o 
  -1   9   1      116.47      103.09      6.24 o 
   0   9   1       24.39       24.34      4.16 o 
   1   9   1      277.42      248.01      9.90 o 
   2   9   1      276.25      248.68      9.73 o 
   3   9   1       58.51       36.94      5.66 o 
   4   9   1       54.52       57.07      5.82 o 
   5   9   1        2.65        2.49      3.40 o 
  -6  10   1       44.94       58.00      6.23 o 
  -5  10   1        0.00       -3.46      3.46 o 
  -4  10   1        2.46        8.91      3.30 o 
  -3  10   1        3.90        7.74      3.50 o 
  -2  10   1       22.02       33.75      4.44 o 
  -1  10   1        5.66        0.91      3.43 o 
   0  10   1       12.80       12.79      2.65 o 
   1  10   1       29.36       32.65      4.75 o 
   2  10   1        4.88        3.97      4.27 o 
   3  10   1       34.76       35.17      5.18 o 
   4  10   1       90.77       97.85      7.65 o 
  -5  11   1       13.40       27.19      4.95 o 
  -4  11   1        0.60        5.75      3.60 o 
  -3  11   1       26.94       26.28      4.75 o 
  -2  11   1        0.09        0.34      3.60 o 
  -1  11   1        1.85       -1.04      3.13 o 
   0  11   1        2.83       -0.84      3.68 o 
   1  11   1       14.16        8.98      4.91 o 
   0 -12   2        2.30        6.77      2.75 o 
   1 -12   2       13.10       14.30      4.27 o 
   2 -12   2        1.07       -0.37      3.60 o 
  -4 -11   2        0.19       -1.11      3.60 o 
  -3 -11   2        0.54       -3.77      3.77 o 
  -2 -11   2        1.34        4.07      3.13 o 
  -1 -11   2       11.56        9.56      3.87 o 
   0 -11   2        2.97        3.18      2.60 o 
   1 -11   2       11.28        7.77      3.63 o 
   2 -11   2        0.09        2.62      2.83 o 
   3 -11   2        1.23        2.02      3.57 o 
   4 -11   2        5.41        1.38      3.87 o 
   5 -11   2        0.09       -4.24      4.24 o 
  -5 -10   2        0.51       -2.49      3.46 o 
  -4 -10   2        0.84        4.64      2.72 o 
  -3 -10   2        4.73        6.56      3.13 o 
  -2 -10   2        3.48        6.86      3.33 o 
  -1 -10   2        4.37        7.81      3.50 o 
   0 -10   2       55.50       54.87      3.69 o 
   1 -10   2        7.52       14.47      3.06 o 
   2 -10   2       25.85       25.04      4.38 o 
   3 -10   2        8.32       10.09      3.23 o 
   4 -10   2        7.33        4.98      3.94 o 
   5 -10   2        1.90        5.25      2.86 o 
   6 -10   2        1.58       -3.50      4.24 o 
  -6  -9   2        1.10       -2.76      3.73 o 
  -5  -9   2        0.04       -1.88      2.89 o 
  -4  -9   2        0.11       -2.86      2.86 o 
  -3  -9   2       21.03       17.30      3.84 o 
  -2  -9   2        0.32       -0.77      2.59 o 
  -1  -9   2        0.09        1.01      2.59 o 
   0  -9   2      147.70      129.39      6.44 o 
   1  -9   2      159.16      146.64      7.12 o 
   2  -9   2       86.25       78.84      5.42 o 
   3  -9   2      242.37      257.56      9.22 o 
   4  -9   2       29.11       24.27      4.04 o 
   5  -9   2       89.70       88.71      6.64 o 
   6  -9   2      137.54      132.70      8.26 o 
   7  -9   2       33.23       44.53      5.32 o 
  -7  -8   2       19.87       22.07      4.48 o 
  -6  -8   2        3.00       -0.30      3.26 o 
  -5  -8   2       27.52       29.21      3.90 o 
  -4  -8   2        5.53        9.29      2.69 o 
  -3  -8   2        1.11        1.68      2.29 o 
  -2  -8   2       16.73       17.36      3.20 o 
  -1  -8   2       44.32       37.85      3.87 o 
   0  -8   2       93.25       87.97      3.53 o 
   1  -8   2       32.37       26.59      3.43 o 
   2  -8   2      400.44      392.98     10.24 o 
   3  -8   2        1.90        4.14      3.03 o 
   4  -8   2      410.45      414.03     11.32 o 
   5  -8   2       83.95       91.23      5.73 o 
   6  -8   2       12.81       12.99      3.57 o 
   7  -8   2       43.55       49.75      5.39 o 
   8  -8   2        7.98        8.75      3.84 o 
  -8  -7   2       12.89       10.30      4.44 o 
  -7  -7   2        0.24        1.55      3.36 o 
  -6  -7   2       14.94       14.91      3.23 o 
  -5  -7   2        8.18        4.74      2.73 o 
  -4  -7   2       16.94       13.12      2.96 o 
  -3  -7   2        0.83        2.29      2.09 o 
  -2  -7   2       50.77       42.17      3.67 o 
  -1  -7   2        8.16       16.02      2.49 o 
   0  -7   2      194.48      200.06      4.72 o 
   1  -7   2      107.48      111.70      5.06 o 
   2  -7   2      133.64      144.18      5.80 o 
   3  -7   2      153.97      154.83      6.75 o 
   4  -7   2      235.44      230.27      8.05 o 
   5  -7   2      232.14      252.01      8.68 o 
   6  -7   2        8.96        9.99      3.70 o 
   7  -7   2        4.45       10.50      3.26 o 
   8  -7   2        0.03        2.29      3.30 o 
   9  -7   2       14.66       13.43      4.21 o 
  -9  -6   2        0.80       -3.67      3.67 o 
  -8  -6   2        7.06        8.51      3.57 o 
  -7  -6   2       58.71       60.98      5.59 o 
  -6  -6   2       59.63       49.64      4.98 o 
  -5  -6   2        5.29        9.25      2.89 o 
  -4  -6   2      249.57      191.05      6.87 o 
  -3  -6   2        6.98       10.67      2.32 o 
  -2  -6   2      109.66      140.81      5.33 o 
  -1  -6   2     1175.42     1229.16     14.50 o 
   0  -6   2       12.38       19.02      1.75 o 
   1  -6   2       18.94       26.89      2.93 o 
   2  -6   2      132.92      123.14      5.06 o 
   3  -6   2      152.42      149.18      5.91 o 
   4  -6   2        7.53        8.24      2.36 o 
   5  -6   2       32.95       42.01      4.11 o 
   6  -6   2       53.39       54.45      4.65 o 
   7  -6   2        0.90       -2.15      3.36 o 
   8  -6   2       93.33       92.68      6.30 o 
   9  -6   2        5.13        7.57      3.33 o 
 -10  -5   2        7.78       12.68      3.60 o 
  -9  -5   2        2.43        0.98      4.07 o 
  -8  -5   2        0.03        1.45      2.99 o 
  -7  -5   2        3.41        4.34      2.79 o 
  -6  -5   2        3.67        1.11      2.32 o 
  -5  -5   2      263.29      275.10      8.12 o 
  -4  -5   2       13.54       21.07      2.62 o 
  -3  -5   2       57.26       50.34      3.13 o 
  -2  -5   2       32.21       35.59      2.93 o 
  -1  -5   2       43.84       47.63      2.93 o 
   0  -5   2      204.33      171.22      3.47 o 
   1  -5   2      690.28      770.86     10.52 o 
   2  -5   2      303.59      314.71      7.03 o 
   3  -5   2      844.19      891.35     12.53 o 
   4  -5   2       40.53       34.52      3.13 o 
   5  -5   2       45.24       48.52      3.87 o 
   6  -5   2      111.68      121.31      6.24 o 
   7  -5   2       18.02       12.22      3.23 o 
   8  -5   2       23.10       21.44      4.34 o 
   9  -5   2       18.17       18.41      4.58 o 
  10  -5   2        1.22        1.85      3.63 o 
 -10  -4   2       20.09       18.64      5.15 o 
  -9  -4   2       68.27       76.62      6.40 o 
  -8  -4   2       11.74       12.68      3.43 o 
  -7  -4   2       13.13       14.74      3.23 o 
  -6  -4   2        9.62       11.51      2.69 o 
  -5  -4   2      238.22      243.79      7.24 o 
  -4  -4   2      193.55      193.22      5.82 o 
  -3  -4   2       74.06      104.87      4.08 o 
  -2  -4   2        0.62        8.44      1.75 o 
  -1  -4   2     2061.40     2259.32     15.81 o 
   0  -4   2       10.64        6.18      0.97 o 
   1  -4   2       47.50       65.28      2.93 o 
   2  -4   2       63.54       66.12      3.17 o 
   3  -4   2      585.63      626.82      9.79 o 
   4  -4   2      482.75      480.23      9.44 o 
   5  -4   2       48.27       52.00      3.70 o 
   6  -4   2        8.26       10.43      2.29 o 
   7  -4   2        1.84        2.42      2.56 o 
   8  -4   2       30.37       34.40      3.64 o 
   9  -4   2        6.88        9.18      3.70 o 
  10  -4   2        0.24       -3.83      3.83 o 
 -10  -3   2       41.94       45.17      5.42 o 
  -9  -3   2        9.24        9.93      3.47 o 
  -8  -3   2        5.05        3.30      2.56 o 
  -7  -3   2        2.48        6.09      2.15 o 
  -6  -3   2       26.36       28.65      3.06 o 
  -5  -3   2      117.58      131.88      5.03 o 
  -4  -3   2     1197.22     1232.39     13.39 o 
  -3  -3   2      494.93      513.95      7.78 o 
  -2  -3   2     2418.58     2639.12     16.16 o 
  -1  -3   2      458.67      487.66      6.37 o 
   0  -3   2     4073.63     4576.89     60.32 o 
   1  -3   2      271.15      299.89      5.15 o 
   2  -3   2      194.48      201.14      4.65 o 
   3  -3   2        0.08        0.34      1.11 o 
   4  -3   2       17.50       16.16      2.09 o 
   5  -3   2        9.95       13.26      2.32 o 
   6  -3   2       38.99       35.92      3.64 o 
   7  -3   2       16.35       11.61      3.43 o 
   8  -3   2        4.10        2.42      3.06 o 
   9  -3   2        4.03        2.49      3.23 o 
  10  -3   2        0.22        2.49      3.70 o 
 -11  -2   2        2.03       -1.85      4.41 o 
 -10  -2   2       21.93       30.19      4.14 o 
  -9  -2   2       55.90       64.95      5.19 o 
  -8  -2   2       28.03       32.85      4.01 o 
  -7  -2   2       87.42       79.74      5.02 o 
  -6  -2   2        2.11        3.60      1.58 o 
  -5  -2   2        0.00       -1.61      1.61 o 
  -4  -2   2       96.91       87.56      3.54 o 
  -3  -2   2       25.69       24.62      1.75 o 
  -2  -2   2     3269.73     3251.89     68.52 o 
  -1  -2   2     5326.85     5387.40     84.37 o 
   0  -2   2       47.79       40.75      1.21 o 
   1  -2   2      355.93      334.55      4.84 o 
   2  -2   2       45.51       49.69      2.33 o 
   3  -2   2     1033.03     1020.13     11.07 o 
   4  -2   2        3.87        4.51      1.72 o 
   5  -2   2      329.71      330.59      8.18 o 
   6  -2   2       22.10       21.98      2.66 o 
   7  -2   2       19.46       23.62      3.26 o 
   8  -2   2       38.57       38.95      4.34 o 
   9  -2   2        7.44        1.21      3.63 o 
  10  -2   2        0.33       -1.04      3.50 o 
 -11  -1   2        0.70       -0.71      4.17 o 
 -10  -1   2        2.05        3.13      3.13 o 
  -9  -1   2        0.68        4.04      2.15 o 
  -8  -1   2        1.28        1.85      2.35 o 
  -7  -1   2       14.05       11.51      2.42 o 
  -6  -1   2      159.51      170.18      5.74 o 
  -5  -1   2      202.97      210.41      5.75 o 
  -4  -1   2        0.43        0.20      1.28 o 
  -3  -1   2      256.59      270.18      4.84 o 
  -2  -1   2     6285.08     6298.08     92.79 o 
  -1  -1   2      827.54      789.38      6.06 o 
   0  -1   2     2872.08     2686.47     39.55 o 
   1  -1   2      556.19      516.52      5.55 o 
   2  -1   2     4619.29     4277.22     83.84 o 
   3  -1   2      161.90      146.54      4.13 o 
   4  -1   2        9.73       12.28      1.85 o 
   5  -1   2       57.51       58.96      3.87 o 
   6  -1   2       72.74       82.45      4.95 o 
   7  -1   2      147.60      153.41      6.88 o 
   8  -1   2       16.07       13.80      3.36 o 
   9  -1   2        5.70        2.76      3.23 o 
  10  -1   2       20.72       19.72      4.34 o 
 -11   0   2        2.26       10.19      2.96 o 
 -10   0   2        7.06       11.64      3.30 o 
  -9   0   2        0.05        6.86      2.29 o 
  -8   0   2        0.66        1.35      2.15 o 
  -7   0   2        1.99        4.41      2.19 o 
  -6   0   2      119.76      126.48      5.03 o 
  -5   0   2      312.68      331.48      6.93 o 
  -4   0   2        7.43       10.70      1.55 o 
  -3   0   2     4863.63     4669.75     87.69 o 
  -2   0   2     5450.76     5291.89     82.00 o 
  -1   0   2      238.14      199.88      2.92 o 
   0   0   2     1526.32     1264.74      7.49 o 
   1   0   2      827.27      780.66      6.92 o 
   2   0   2     4523.56     3712.15     78.97 o 
   3   0   2      519.85      530.50      7.82 o 
   4   0   2      315.98      301.42      6.79 o 
   5   0   2        6.36        9.89      2.19 o 
   6   0   2       85.86       90.60      5.06 o 
   7   0   2        0.78       -1.61      2.69 o 
   8   0   2        0.34        3.23      2.29 o 
   9   0   2        0.65        6.86      2.93 o 
  10   0   2        0.24        3.23      3.23 o 
 -11   1   2        1.40        2.79      3.13 o 
 -10   1   2       16.44       17.09      3.84 o 
  -9   1   2        6.54        6.59      2.42 o 
  -8   1   2        1.48       -2.59      2.59 o 
  -7   1   2        1.35        2.29      1.68 o 
  -6   1   2      133.84      125.01      5.03 o 
  -5   1   2       83.09       79.36      3.61 o 
  -4   1   2      727.31      774.61      9.44 o 
  -3   1   2     5858.75     5863.15    102.86 o 
  -2   1   2     1669.27     1553.73     10.43 o 
  -1   1   2      344.00      353.76      4.42 o 
   0   1   2       47.59       33.73      1.06 o 
   1   1   2     1889.09     1880.16     11.91 o 
   2   1   2      791.69      874.03      9.12 o 
   3   1   2      121.70      103.35      3.92 o 
   4   1   2     1747.27     1717.26     16.53 o 
   5   1   2       23.19       23.33      2.76 o 
   6   1   2      271.51      285.32      8.49 o 
   7   1   2        1.86        0.94      2.39 o 
   8   1   2        0.60        1.38      2.96 o 
   9   1   2        0.54       -0.30      2.93 o 
  10   1   2        0.05       -1.11      3.63 o 
 -11   2   2        1.59        2.46      3.87 o 
 -10   2   2        0.83        4.31      2.76 o 
  -9   2   2        4.32        4.27      2.59 o 
  -8   2   2       11.72        6.66      3.16 o 
  -7   2   2       80.23       88.56      4.89 o 
  -6   2   2        4.51        5.45      1.85 o 
  -5   2   2     3302.64     3359.48     23.66 o 
  -4   2   2     5074.19     5001.96    108.79 o 
  -3   2   2      200.80      205.83      4.68 o 
  -2   2   2     1487.54     1506.68     11.54 o 
  -1   2   2       11.88       12.66      1.31 o 
   0   2   2      501.51      536.87      4.59 o 
   1   2   2        1.10        2.12      0.94 o 
   2   2   2      189.73      211.16      4.95 o 
   3   2   2     2187.29     2373.70     18.64 o 
   4   2   2     1454.69     1492.74     16.14 o 
   5   2   2        1.48        3.09      1.65 o 
   6   2   2      427.97      403.49     10.45 o 
   7   2   2      123.99      115.01      6.78 o 
   8   2   2       93.91       91.68      6.60 o 
   9   2   2        0.25        2.66      3.09 o 
 -11   3   2        0.02       -3.30      3.30 o 
 -10   3   2        2.05       -3.43      3.43 o 
  -9   3   2       12.37        7.67      3.60 o 
  -8   3   2       32.67       27.16      3.84 o 
  -7   3   2       39.42       35.96      3.57 o 
  -6   3   2        3.59        4.41      2.22 o 
  -5   3   2      852.84      841.58     12.26 o 
  -4   3   2      764.63      825.68     11.06 o 
  -3   3   2      156.33      151.19      4.57 o 
  -2   3   2       43.83       50.92      2.56 o 
  -1   3   2       96.10       97.99      3.28 o 
   0   3   2      116.85      113.62      2.51 o 
   1   3   2       15.78       20.84      1.95 o 
   2   3   2        2.81        1.61      1.45 o 
   3   3   2       24.38       19.73      2.36 o 
   4   3   2       16.19       14.30      2.36 o 
   5   3   2        0.23       -0.81      1.98 o 
   6   3   2      168.39      172.06      7.36 o 
   7   3   2       10.32       15.48      3.63 o 
   8   3   2       10.06       12.85      3.43 o 
   9   3   2        0.13       -0.71      3.40 o 
 -11   4   2        0.18        1.48      2.96 o 
 -10   4   2        2.28        0.98      3.23 o 
  -9   4   2       11.88       12.85      3.87 o 
  -8   4   2        3.31        7.77      2.96 o 
  -7   4   2       28.74       31.07      3.64 o 
  -6   4   2       13.61       12.38      2.29 o 
  -5   4   2        4.29        5.15      1.95 o 
  -4   4   2        1.77        1.75      1.65 o 
  -3   4   2      651.87      704.21     10.36 o 
  -2   4   2     1880.56     2190.94     17.63 o 
  -1   4   2      182.06      217.71      5.42 o 
   0   4   2      529.95      545.35      6.05 o 
   1   4   2        9.53       14.07      1.75 o 
   2   4   2       28.16       24.68      2.42 o 
   3   4   2      287.67      290.35      7.69 o 
   4   4   2       25.72       27.37      2.89 o 
   5   4   2        1.79       -1.11      2.35 o 
   6   4   2       28.35       28.64      4.04 o 
   7   4   2       41.21       45.92      4.91 o 
   8   4   2       76.29       82.92      6.90 o 
   9   4   2        2.88        7.77      3.57 o 
 -10   5   2        0.38       -1.01      3.16 o 
  -9   5   2        5.34        2.12      3.30 o 
  -8   5   2       14.36        8.28      3.60 o 
  -7   5   2       78.04       80.12      5.49 o 
  -6   5   2       23.10       19.69      3.20 o 
  -5   5   2        1.26        2.05      1.75 o 
  -4   5   2       22.66       28.17      2.89 o 
  -3   5   2        0.51        3.09      1.88 o 
  -2   5   2       91.59       98.65      4.25 o 
  -1   5   2      103.64      113.03      4.49 o 
   0   5   2       11.15       11.74      1.54 o 
   1   5   2       31.57       29.90      2.53 o 
   2   5   2        3.10        0.87      2.02 o 
   3   5   2      241.89      257.77      7.81 o 
   4   5   2       33.98       31.11      3.70 o 
   5   5   2      132.67      127.18      6.54 o 
   6   5   2       49.01       62.49      5.32 o 
   7   5   2        4.84       -0.94      4.21 o 
   8   5   2        4.15       -0.71      3.70 o 
 -10   6   2        0.06       -3.67      3.67 o 
  -9   6   2       44.18       42.95      5.39 o 
  -8   6   2       32.29       32.99      4.17 o 
  -7   6   2       89.24       80.67      6.07 o 
  -6   6   2       48.46       58.72      4.82 o 
  -5   6   2       25.52       25.71      2.89 o 
  -4   6   2        0.47        5.62      1.82 o 
  -3   6   2      335.50      336.47      8.88 o 
  -2   6   2       80.98       94.01      4.75 o 
  -1   6   2      105.62      123.10      5.43 o 
   0   6   2       43.10       41.76      2.35 o 
   1   6   2       13.97       10.50      2.36 o 
   2   6   2       65.18       68.82      5.15 o 
   3   6   2       60.19       53.86      4.61 o 
   4   6   2        4.90        4.88      3.60 o 
   5   6   2       39.73       33.36      4.48 o 
   6   6   2       25.23       21.17      4.17 o 
   7   6   2        3.61       -1.01      4.00 o 
  -9   7   2        3.62        2.76      3.50 o 
  -8   7   2       21.09       27.96      4.68 o 
  -7   7   2       54.82       54.51      5.59 o 
  -6   7   2        0.47        0.50      2.79 o 
  -5   7   2      384.61      389.04     10.61 o 
  -4   7   2        8.25       10.03      2.79 o 
  -3   7   2       71.98       75.10      4.99 o 
  -2   7   2      238.02      236.48      7.81 o 
  -1   7   2       32.41       31.44      3.43 o 
   0   7   2        7.44       11.47      2.09 o 
   1   7   2      188.68      180.67      6.99 o 
   2   7   2      305.05      314.14      9.51 o 
   3   7   2       50.51       57.95      4.71 o 
   4   7   2       17.35       18.41      3.30 o 
   5   7   2       29.74       42.00      4.51 o 
   6   7   2       37.17       43.05      5.86 o 
   7   7   2        2.00        3.70      3.70 o 
  -9   8   2       11.31       15.91      4.64 o 
  -8   8   2        0.05        3.73      3.30 o 
  -7   8   2      188.68      194.80      9.38 o 
  -6   8   2       52.09       50.91      5.35 o 
  -5   8   2        0.03        5.11      2.29 o 
  -4   8   2       10.95        7.87      3.20 o 
  -3   8   2        5.79        6.36      2.62 o 
  -2   8   2       90.79       76.97      5.36 o 
  -1   8   2       14.84       14.84      3.30 o 
   0   8   2       73.18       71.61      3.58 o 
   1   8   2       90.56       93.41      5.76 o 
   2   8   2       40.38       43.63      4.88 o 
   3   8   2        0.94        0.57      2.99 o 
   4   8   2        0.01        0.61      2.96 o 
   5   8   2        0.41        1.35      2.56 o 
   6   8   2        5.05       11.03      3.36 o 
  -8   9   2        0.65       -3.73      3.73 o 
  -7   9   2        2.06        3.09      3.60 o 
  -6   9   2       31.11       36.25      4.88 o 
  -5   9   2        4.54        1.82      3.33 o 
  -4   9   2        8.74       13.86      3.16 o 
  -3   9   2        4.56        3.90      3.03 o 
  -2   9   2       14.95       16.25      3.74 o 
  -1   9   2       76.95       73.77      5.69 o 
   0   9   2       47.63       34.21      3.32 o 
   1   9   2       74.86       75.99      5.83 o 
   2   9   2       66.50       71.46      5.99 o 
   3   9   2        8.08        9.39      3.63 o 
   4   9   2       53.24       54.88      5.86 o 
  -6  10   2        9.09       23.92      4.10 o 
  -5  10   2        0.96       -3.60      3.60 o 
  -4  10   2       35.58       42.21      4.78 o 
  -3  10   2        0.04        2.56      2.96 o 
  -2  10   2        0.02       -2.22      3.26 o 
  -1  10   2        2.96       -0.64      3.77 o 
   0  10   2       16.18       14.26      3.68 o 
   1  10   2        5.38        8.95      3.10 o 
   2  10   2        9.98       15.58      4.27 o 
   3  10   2       25.77       18.98      4.88 o 
  -4  11   2        0.03       -1.11      3.57 o 
  -3  11   2       10.25       -2.89      3.84 o 
  -2  11   2        3.89        0.00      3.40 o 
  -1  11   2        2.78       -0.71      4.00 o 
   0  11   2        0.61        0.94      4.56 o 
  -1 -12   3       18.27       12.52      4.48 o 
   0 -12   3       27.38       27.09      3.23 o 
   1 -12   3        7.71       13.46      3.70 o 
   2 -12   3        5.78       11.03      3.60 o 
  -4 -11   3       15.86       14.60      4.61 o 
  -3 -11   3        0.39        2.09      3.90 o 
  -2 -11   3       17.99       21.03      4.14 o 
  -1 -11   3        0.31       -0.34      3.36 o 
   0 -11   3        1.78        0.90      2.36 o 
   1 -11   3       14.31       18.64      4.07 o 
   2 -11   3        0.12        2.62      3.23 o 
   3 -11   3        1.63        2.69      3.13 o 
   4 -11   3       22.55       18.91      5.01 o 
   5 -11   3       21.32       21.74      5.01 o 
  -6 -10   3       14.63       16.02      4.10 o 
  -5 -10   3        0.24        2.42      3.30 o 
  -4 -10   3       12.20       18.14      4.31 o 
  -3 -10   3       14.97       17.16      4.07 o 
  -2 -10   3       22.99       18.78      3.84 o 
  -1 -10   3       13.97       13.39      3.57 o 
   0 -10   3        4.77        1.65      2.41 o 
   1 -10   3       51.73       44.07      4.88 o 
   2 -10   3      125.59      119.10      7.01 o 
   3 -10   3       27.19       26.82      4.14 o 
   4 -10   3        9.97        7.20      3.67 o 
   5 -10   3       94.04      105.72      7.41 o 
   6 -10   3      100.15      100.43      7.51 o 
  -7  -9   3        5.65        8.38      4.07 o 
  -6  -9   3        2.77       -0.67      3.73 o 
  -5  -9   3        0.00       -2.46      3.16 o 
  -4  -9   3        9.69        8.01      3.63 o 
  -3  -9   3        1.88        3.50      2.89 o 
  -2  -9   3        2.14        5.38      2.69 o 
  -1  -9   3       53.93       49.16      4.38 o 
   0  -9   3        8.16        7.27      3.67 o 
   1  -9   3      106.09      106.89      5.93 o 
   2  -9   3       19.31       18.21      3.60 o 
   3  -9   3       78.49       72.87      5.56 o 
   4  -9   3       75.53       78.85      6.30 o 
   5  -9   3        3.95        2.09      3.67 o 
   6  -9   3        0.09        0.34      3.46 o 
   7  -9   3       22.77       25.37      4.81 o 
  -8  -8   3       10.02        9.82      4.41 o 
  -7  -8   3        4.35        6.59      3.57 o 
  -6  -8   3        0.06       -2.89      2.89 o 
  -5  -8   3       18.27       18.07      3.60 o 
  -4  -8   3       83.78       78.74      5.53 o 
  -3  -8   3        9.99       12.92      2.93 o 
  -2  -8   3       43.94       40.88      4.11 o 
  -1  -8   3      291.88      272.14      8.26 o 
   0  -8   3      119.15      120.88      4.24 o 
   1  -8   3       95.48       90.91      5.43 o 
   2  -8   3      429.47      425.42     10.62 o 
   3  -8   3      151.35      150.88      7.12 o 
   4  -8   3      784.73      857.76     15.94 o 
   5  -8   3      211.21      216.37      8.95 o 
   6  -8   3       39.31       30.77      5.08 o 
   7  -8   3       28.40       29.92      4.75 o 
   8  -8   3        0.20       -3.94      3.94 o 
  -9  -7   3        7.49       10.03      3.70 o 
  -8  -7   3        5.90        4.00      3.73 o 
  -7  -7   3        4.54        7.17      3.50 o 
  -6  -7   3        5.03        1.35      2.93 o 
  -5  -7   3       38.06       35.45      3.87 o 
  -4  -7   3        7.82        5.75      2.99 o 
  -3  -7   3       99.46       92.14      5.06 o 
  -2  -7   3        0.01        2.86      1.88 o 
  -1  -7   3       94.25       84.35      4.82 o 
   0  -7   3      332.91      360.75      6.23 o 
   1  -7   3       72.00       76.26      4.38 o 
   2  -7   3       33.91       30.87      3.37 o 
   3  -7   3       75.07       79.11      5.09 o 
   4  -7   3      370.41      381.55     10.30 o 
   5  -7   3        6.40        8.31      3.57 o 
   6  -7   3      458.49      469.78     12.85 o 
   7  -7   3      140.56      137.50      7.92 o 
   8  -7   3        0.00        1.35      3.83 o 
  -9  -6   3       24.05       28.23      4.44 o 
  -8  -6   3        7.02        4.27      2.93 o 
  -7  -6   3        6.66        0.27      3.53 o 
  -6  -6   3      165.57      163.91      7.15 o 
  -5  -6   3       10.96        9.69      2.62 o 
  -4  -6   3      405.77      419.54      9.88 o 
  -3  -6   3        9.26       14.00      2.49 o 
  -2  -6   3     1587.76     1651.59     17.43 o 
  -1  -6   3     1023.31      994.65     13.17 o 
   0  -6   3      181.78      166.73      3.98 o 
   1  -6   3       92.11       85.89      4.25 o 
   2  -6   3        3.22        1.14      1.78 o 
   3  -6   3      228.34      256.58      7.61 o 
   4  -6   3       22.96       26.69      3.26 o 
   5  -6   3        6.45        8.01      2.73 o 
   6  -6   3      200.50      220.19      8.51 o 
   7  -6   3        0.22       -0.57      3.06 o 
   8  -6   3       55.10       49.53      5.82 o 
   9  -6   3        0.55        1.41      3.97 o 
 -10  -5   3        7.71       14.13      3.84 o 
  -9  -5   3        2.48        5.45      2.93 o 
  -8  -5   3        0.03       -0.84      2.62 o 
  -7  -5   3       51.56       49.87      4.68 o 
  -6  -5   3        3.54        3.26      2.62 o 
  -5  -5   3       12.15        9.35      2.56 o 
  -4  -5   3       30.57       27.40      3.03 o 
  -3  -5   3     1339.18     1483.42     15.76 o 
  -2  -5   3      480.74      619.23      9.62 o 
  -1  -5   3      832.68      898.44     11.25 o 
   0  -5   3     2914.90     3347.82     23.40 o 
   1  -5   3       55.21       90.04      3.88 o 
   2  -5   3       77.19       78.93      4.11 o 
   3  -5   3      339.91      377.65      8.42 o 
   4  -5   3        8.17        6.63      1.92 o 
   5  -5   3      337.58      353.34      9.35 o 
   6  -5   3      109.68      108.65      5.93 o 
   7  -5   3        3.21        4.00      2.72 o 
   8  -5   3       23.40       23.56      4.81 o 
   9  -5   3        4.62        7.20      2.96 o 
 -10  -4   3        2.45        3.06      3.60 o 
  -9  -4   3        2.27        0.00      2.46 o 
  -8  -4   3        1.48        0.77      2.62 o 
  -7  -4   3        2.33        2.52      1.98 o 
  -6  -4   3      188.00      190.99      7.06 o 
  -5  -4   3       36.03       35.52      3.27 o 
  -4  -4   3       30.08       26.19      2.56 o 
  -3  -4   3       27.83       31.08      2.36 o 
  -2  -4   3     1107.62     1158.32     11.88 o 
  -1  -4   3     1604.76     1833.90     14.33 o 
   0  -4   3      210.35      269.54      7.71 o 
   1  -4   3      513.49      616.15      8.57 o 
   2  -4   3        1.80        1.95      1.48 o 
   3  -4   3      180.48      192.65      5.68 o 
   4  -4   3      229.03      246.30      6.90 o 
   5  -4   3        9.97        9.69      2.32 o 
   6  -4   3        0.35        3.97      2.09 o 
   7  -4   3        0.17       -1.01      2.59 o 
   8  -4   3        2.79        3.77      3.03 o 
   9  -4   3        0.30       -0.34      3.03 o 
 -11  -3   3       52.56       59.08      6.53 o 
 -10  -3   3        1.74       -0.98      3.60 o 
  -9  -3   3        3.23        0.27      2.79 o 
  -8  -3   3       29.18       28.34      4.14 o 
  -7  -3   3       36.23       37.10      3.57 o 
  -6  -3   3      262.39      281.59      7.92 o 
  -5  -3   3       21.84       22.01      2.52 o 
  -4  -3   3      528.12      535.16      8.75 o 
  -3  -3   3     1540.39     1616.97     13.85 o 
  -2  -3   3      121.22      117.06      3.52 o 
  -1  -3   3      105.62      105.10      3.21 o 
   0  -3   3      451.65      494.49      5.07 o 
   1  -3   3        0.22       -0.37      1.11 o 
   2  -3   3     1029.91     1049.52     11.34 o 
   3  -3   3       29.19       28.28      2.26 o 
   4  -3   3      175.32      176.10      5.81 o 
   5  -3   3        0.50        3.60      1.68 o 
   6  -3   3       42.78       40.00      4.11 o 
   7  -3   3       42.11       42.05      4.28 o 
   8  -3   3        0.49        3.40      2.59 o 
   9  -3   3        0.15       -3.23      3.23 o 
  10  -3   3       18.08       27.05      4.27 o 
 -11  -2   3        2.08        5.38      3.33 o 
 -10  -2   3        0.65        4.37      2.99 o 
  -9  -2   3       39.19       30.77      4.48 o 
  -8  -2   3        4.94        2.59      2.73 o 
  -7  -2   3       21.11       22.18      2.86 o 
  -6  -2   3       26.12       18.38      2.63 o 
  -5  -2   3        7.71        5.89      1.75 o 
  -4  -2   3       12.61       20.39      2.12 o 
  -3  -2   3     1253.18     1189.46     11.08 o 
  -2  -2   3     1901.83     1929.22     12.84 o 
  -1  -2   3     1947.28     2164.91     12.67 o 
   0  -2   3      159.02      152.78      2.39 o 
   1  -2   3        1.47        0.54      1.14 o 
   2  -2   3      651.24      683.66      8.63 o 
   3  -2   3       82.63       91.69      3.71 o 
   4  -2   3        1.11        5.25      1.51 o 
   5  -2   3       22.95       24.50      3.00 o 
   6  -2   3        0.11       -1.65      2.09 o 
   7  -2   3       32.02       28.11      4.01 o 
   8  -2   3        0.09        5.89      2.52 o 
   9  -2   3       16.68       29.38      4.41 o 
  10  -2   3        0.10        3.33      3.33 o 
 -11  -1   3        0.29        4.54      2.99 o 
 -10  -1   3        2.50        0.61      3.36 o 
  -9  -1   3       11.84       11.34      3.06 o 
  -8  -1   3       10.70        9.29      2.76 o 
  -7  -1   3       79.57       77.31      4.58 o 
  -6  -1   3       53.20       45.34      3.37 o 
  -5  -1   3      625.23      697.48     10.08 o 
  -4  -1   3     1082.88     1024.82     10.98 o 
  -3  -1   3       23.60       23.64      1.72 o 
  -2  -1   3     1260.84     1184.64      9.30 o 
  -1  -1   3     1409.24     1362.09      9.28 o 
   0  -1   3      258.97      258.85      2.89 o 
   1  -1   3      308.95      275.00      4.68 o 
   2  -1   3      359.76      327.34      5.87 o 
   3  -1   3      131.93      105.43      3.85 o 
   4  -1   3      110.69      107.89      4.49 o 
   5  -1   3       17.38       22.48      2.59 o 
   6  -1   3       26.95       32.68      3.60 o 
   7  -1   3      124.73      119.84      6.24 o 
   8  -1   3        3.84        0.84      2.89 o 
   9  -1   3        0.64        4.21      3.40 o 
  10  -1   3       15.93       20.39      4.98 o 
 -11   0   3        4.83        6.22      3.57 o 
 -10   0   3       22.08       17.43      3.87 o 
  -9   0   3        0.74       -2.49      2.49 o 
  -8   0   3       22.13       19.15      3.16 o 
  -7   0   3        0.21       -1.31      2.05 o 
  -6   0   3        9.00        5.69      2.12 o 
  -5   0   3      112.46      105.23      4.08 o 
  -4   0   3     1317.45     1330.18     12.42 o 
  -3   0   3     2843.39     2738.91     16.11 o 
  -2   0   3       58.99       63.87      2.23 o 
  -1   0   3     1718.71     1579.42     10.18 o 
   0   0   3      210.13      197.15      2.59 o 
   1   0   3     1989.04     1780.26     12.36 o 
   2   0   3      704.82      711.84      8.61 o 
   3   0   3      106.07      116.47      4.22 o 
   4   0   3     2173.03     2122.74     19.13 o 
   5   0   3      146.44      164.91      6.21 o 
   6   0   3        8.18        7.60      2.52 o 
   7   0   3       42.12       42.79      4.38 o 
   8   0   3        0.53       -3.23      3.23 o 
   9   0   3        0.04       -3.43      3.43 o 
 -11   1   3        9.12       12.38      4.31 o 
 -10   1   3        3.29        5.11      3.10 o 
  -9   1   3       35.71       36.42      4.51 o 
  -8   1   3        5.26        7.60      2.59 o 
  -7   1   3        7.29        7.40      2.25 o 
  -6   1   3        0.18        5.58      1.61 o 
  -5   1   3      305.49      267.26      6.49 o 
  -4   1   3      555.66      457.83      7.55 o 
  -3   1   3      139.26      134.10      3.72 o 
  -2   1   3     2118.79     1971.50     12.90 o 
  -1   1   3      415.85      350.93      5.09 o 
   0   1   3       93.57       79.80      1.84 o 
   1   1   3       42.45       54.10      2.39 o 
   2   1   3     1981.23     2088.72     15.83 o 
   3   1   3       55.76       53.11      3.17 o 
   4   1   3      553.74      487.44      9.66 o 
   5   1   3        0.48       -2.49      2.49 o 
   6   1   3      149.16      128.76      6.51 o 
   7   1   3        0.00       -2.79      2.79 o 
   8   1   3        0.28       -0.87      2.96 o 
   9   1   3        4.20        7.13      3.16 o 
 -11   2   3        0.19        2.42      3.20 o 
 -10   2   3        0.05        0.61      2.72 o 
  -9   2   3        1.99       -1.85      3.09 o 
  -8   2   3        0.35       -1.58      2.42 o 
  -7   2   3        0.04       -0.40      1.95 o 
  -6   2   3      787.09      796.09     12.35 o 
  -5   2   3      776.53      642.57     10.39 o 
  -4   2   3       25.02       16.63      2.05 o 
  -3   2   3       30.12       22.50      1.95 o 
  -2   2   3     1448.48     1352.01     11.79 o 
  -1   2   3      308.44      282.74      5.22 o 
   0   2   3       64.40       50.60      1.68 o 
   1   2   3      111.78      124.97      3.78 o 
   2   2   3       44.22       58.82      3.00 o 
   3   2   3      192.03      208.36      5.95 o 
   4   2   3      238.96      233.26      7.11 o 
   5   2   3       42.96       37.21      3.97 o 
   6   2   3      655.32      674.44     14.31 o 
   7   2   3       18.35       20.19      3.77 o 
   8   2   3       66.10       62.77      5.62 o 
   9   2   3        8.89        8.81      4.51 o 
 -11   3   3        0.68        9.92      2.69 o 
 -10   3   3        1.46        1.24      3.57 o 
  -9   3   3        7.59        8.98      2.86 o 
  -8   3   3      174.77      168.70      7.26 o 
  -7   3   3       57.44       57.36      4.04 o 
  -6   3   3      528.13      507.14     10.63 o 
  -5   3   3       11.12       11.71      2.25 o 
  -4   3   3        5.17        4.84      1.51 o 
  -3   3   3     1737.97     1892.44     16.04 o 
  -2   3   3      282.90      254.78      5.71 o 
  -1   3   3       34.81       24.15      2.05 o 
   0   3   3      758.86      885.12      7.38 o 
   1   3   3      413.65      457.99      7.98 o 
   2   3   3      268.65      294.48      6.92 o 
   3   3   3       11.07       10.06      2.29 o 
   4   3   3      110.79      114.06      5.53 o 
   5   3   3      251.33      262.23      8.52 o 
   6   3   3       71.47       67.20      5.22 o 
   7   3   3        0.88        1.14      2.76 o 
   8   3   3        7.11        8.14      4.00 o 
   9   3   3        9.20       11.47      4.54 o 
 -11   4   3       13.04       18.98      4.24 o 
 -10   4   3        1.15        1.28      2.83 o 
  -9   4   3        2.81       -3.26      3.26 o 
  -8   4   3        2.71        0.27      3.10 o 
  -7   4   3      185.51      178.63      7.43 o 
  -6   4   3      141.07      159.82      6.34 o 
  -5   4   3      159.71      145.39      5.71 o 
  -4   4   3       20.83       24.74      2.56 o 
  -3   4   3      137.35      204.37      5.88 o 
  -2   4   3      607.55      620.03      9.90 o 
  -1   4   3      840.47      916.89     11.77 o 
   0   4   3      119.63      147.38      4.37 o 
   1   4   3       17.67       18.28      2.12 o 
   2   4   3      189.90      197.62      6.32 o 
   3   4   3       18.28       16.59      2.73 o 
   4   4   3       45.50       43.50      4.01 o 
   5   4   3       50.21       55.19      4.75 o 
   6   4   3      155.66      162.29      7.62 o 
   7   4   3       31.37       22.38      4.81 o 
   8   4   3        1.39       -0.34      3.97 o 
 -10   5   3        0.25       -1.68      3.43 o 
  -9   5   3       11.13       12.35      3.36 o 
  -8   5   3        2.31       -1.61      3.16 o 
  -7   5   3      183.57      178.82      7.56 o 
  -6   5   3        2.84        2.79      2.69 o 
  -5   5   3      202.04      207.62      7.20 o 
  -4   5   3       71.02       65.91      3.94 o 
  -3   5   3       66.86       64.87      4.04 o 
  -2   5   3      148.25      141.87      5.34 o 
  -1   5   3      284.03      309.60      7.59 o 
   0   5   3       18.14       16.49      1.69 o 
   1   5   3      318.62      338.88      8.48 o 
   2   5   3       68.21       68.46      4.11 o 
   3   5   3       88.90       70.71      4.92 o 
   4   5   3       89.36      102.81      5.73 o 
   5   5   3        1.05       -3.20      3.20 o 
   6   5   3      137.91      152.67      8.23 o 
   7   5   3       17.57       18.20      4.37 o 
   8   5   3        0.76        0.74      3.06 o 
 -10   6   3        9.81        8.95      4.04 o 
  -9   6   3       73.34       72.38      6.23 o 
  -8   6   3        2.58        3.47      3.23 o 
  -7   6   3       70.82       55.64      5.25 o 
  -6   6   3        5.61        8.07      2.52 o 
  -5   6   3       83.57       64.90      4.95 o 
  -4   6   3      137.79      155.51      6.21 o 
  -3   6   3       50.16       55.80      4.14 o 
  -2   6   3        3.54        4.31      1.82 o 
  -1   6   3        6.50        9.72      2.42 o 
   0   6   3       41.27       45.14      3.37 o 
   1   6   3      175.21      182.92      6.89 o 
   2   6   3       72.99       60.51      4.58 o 
   3   6   3      192.95      192.49      7.87 o 
   4   6   3        0.13       -1.31      3.03 o 
   5   6   3        1.33        1.14      3.30 o 
   6   6   3       12.32       14.54      3.77 o 
   7   6   3        2.28        2.15      3.73 o 
  -9   7   3        0.60        2.09      3.87 o 
  -8   7   3        0.00        4.41      2.83 o 
  -7   7   3       98.44       95.97      6.40 o 
  -6   7   3       38.45       41.47      4.58 o 
  -5   7   3        5.07        2.46      2.66 o 
  -4   7   3       46.76       52.83      4.24 o 
  -3   7   3      195.28      199.33      7.70 o 
  -2   7   3        1.09        0.64      2.52 o 
  -1   7   3       39.72       47.07      4.17 o 
   0   7   3       46.84       46.16      3.11 o 
   1   7   3       36.94       31.95      4.07 o 
   2   7   3       95.34       79.87      6.23 o 
   3   7   3       12.06        4.04      3.53 o 
   4   7   3        3.39        7.06      2.96 o 
   5   7   3        3.96       11.61      3.77 o 
   6   7   3        8.06        1.41      4.41 o 
  -9   8   3       22.18       23.89      4.44 o 
  -8   8   3        0.19        0.34      3.36 o 
  -7   8   3       17.41       18.68      4.31 o 
  -6   8   3       10.58        9.12      3.84 o 
  -5   8   3       11.12        3.60      3.26 o 
  -4   8   3       24.92       16.89      3.57 o 
  -3   8   3        8.67        3.33      3.36 o 
  -2   8   3       16.63        9.09      3.33 o 
  -1   8   3      274.88      249.96      9.30 o 
   0   8   3      223.58      209.13      6.03 o 
   1   8   3       19.95       21.57      4.14 o 
   2   8   3       12.45       14.54      4.27 o 
   3   8   3       13.20       10.36      4.07 o 
   4   8   3        4.13        3.94      3.43 o 
   5   8   3        7.71        7.50      4.07 o 
  -7   9   3        2.55        3.50      3.40 o 
  -6   9   3        1.79        8.85      3.36 o 
  -5   9   3       15.74       12.45      3.63 o 
  -4   9   3       24.48       29.92      3.80 o 
  -3   9   3        0.43        9.05      2.86 o 
  -2   9   3       10.10        8.65      3.47 o 
  -1   9   3       11.58        6.96      3.84 o 
   0   9   3        6.62        8.13      2.08 o 
   1   9   3       15.17       11.07      4.21 o 
   2   9   3       21.72       24.57      4.31 o 
   3   9   3        5.63        4.10      3.94 o 
   4   9   3       17.14       19.11      4.64 o 
  -6  10   3        1.51        4.04      3.33 o 
  -5  10   3        0.03        2.46      3.23 o 
  -4  10   3        0.51        1.68      3.20 o 
  -3  10   3       28.22       20.53      4.07 o 
  -2  10   3       23.32       25.98      3.70 o 
  -1  10   3        0.52       -3.70      3.70 o 
   0  10   3       10.00       12.78      4.39 o 
   1  10   3        8.30        5.92      3.60 o 
   2  10   3        1.63       -3.63      3.94 o 
  -2  11   3        2.04       -4.00      4.00 o 
  -1 -12   4        0.72       -2.19      4.00 o 
   0 -12   4       15.40       11.69      4.90 o 
   1 -12   4       28.03       38.90      5.32 o 
   2 -12   4       38.53       39.15      5.76 o 
  -4 -11   4       10.87       12.95      4.21 o 
  -3 -11   4       13.65       10.30      4.44 o 
  -2 -11   4       58.70       43.37      5.89 o 
  -1 -11   4       79.79       78.65      6.37 o 
   0 -11   4       10.67       13.92      3.36 o 
   1 -11   4        3.59       -2.89      3.67 o 
   2 -11   4        1.53        7.87      2.89 o 
   3 -11   4       11.55       18.30      4.31 o 
   4 -11   4       23.69       23.39      4.91 o 
  -6 -10   4        1.19        1.11      3.63 o 
  -5 -10   4        0.02        4.41      3.23 o 
  -4 -10   4        8.59       11.17      3.73 o 
  -3 -10   4        2.68        4.24      3.16 o 
  -2 -10   4       10.53        6.70      3.57 o 
  -1 -10   4       80.69       71.68      5.90 o 
   0 -10   4        7.08        7.98      2.14 o 
   1 -10   4       13.11       18.47      3.53 o 
   2 -10   4      113.99      117.12      7.11 o 
   3 -10   4       12.42       17.83      4.17 o 
   4 -10   4       72.83       75.85      6.97 o 
   5 -10   4       53.69       55.25      6.23 o 
   6 -10   4       12.22       11.64      4.64 o 
  -7  -9   4        1.46        4.64      3.40 o 
  -6  -9   4        3.49       -4.00      4.00 o 
  -5  -9   4       55.68       34.28      5.19 o 
  -4  -9   4      120.64      106.15      6.47 o 
  -3  -9   4        8.20        5.32      3.53 o 
  -2  -9   4      152.19      140.33      6.95 o 
  -1  -9   4      419.37      358.16     10.71 o 
   0  -9   4        0.01        0.60      4.68 o 
   1  -9   4      205.88      208.56      8.27 o 
   2  -9   4        3.88        8.98      3.26 o 
   3  -9   4      252.48      286.92     10.24 o 
   4  -9   4        8.52        7.44      3.87 o 
   5  -9   4       54.52       56.87      5.59 o 
   6  -9   4        6.80        6.66      3.30 o 
   7  -9   4        2.43       -0.37      3.53 o 
  -8  -8   4        9.38        4.64      4.10 o 
  -7  -8   4        0.55        2.25      3.20 o 
  -6  -8   4       19.86       12.65      3.84 o 
  -5  -8   4       15.02       14.57      3.43 o 
  -4  -8   4        9.36        7.74      2.52 o 
  -3  -8   4       50.98       38.96      4.14 o 
  -2  -8   4       21.33       19.28      3.20 o 
  -1  -8   4      368.94      343.58      9.46 o 
   0  -8   4       23.68       23.45      2.28 o 
   1  -8   4        3.16        0.20      2.46 o 
   2  -8   4       68.03       68.75      4.85 o 
   3  -8   4      102.41      117.57      6.30 o 
   4  -8   4      144.27      138.25      7.05 o 
   5  -8   4       39.11       39.65      4.95 o 
   6  -8   4      137.52      158.03      8.16 o 
   7  -8   4        0.72       -1.35      3.43 o 
   8  -8   4        0.19        0.37      3.77 o 
  -9  -7   4       10.11       14.16      3.73 o 
  -8  -7   4        7.95        7.17      3.36 o 
  -7  -7   4        7.10        4.41      3.33 o 
  -6  -7   4       91.03       92.09      5.76 o 
  -5  -7   4       10.55        8.85      3.06 o 
  -4  -7   4       26.90       28.48      3.10 o 
  -3  -7   4       20.68       15.62      2.76 o 
  -2  -7   4        0.95        3.26      1.75 o 
  -1  -7   4      142.47      137.71      5.67 o 
   0  -7   4        1.36        1.64      1.47 o 
   1  -7   4      311.68      344.96      8.81 o 
   2  -7   4        0.46       -1.98      2.35 o 
   3  -7   4        0.00        2.76      2.09 o 
   4  -7   4      154.02      169.82      7.29 o 
   5  -7   4        7.98       10.43      3.40 o 
   6  -7   4      195.18      186.79      9.05 o 
   7  -7   4       71.89       64.39      6.84 o 
   8  -7   4       66.88       69.27      6.73 o 
  -9  -6   4        1.52        2.02      3.60 o 
  -8  -6   4       12.20       11.41      3.70 o 
  -7  -6   4       17.64       13.33      3.84 o 
  -6  -6   4       78.91       78.30      5.32 o 
  -5  -6   4        2.95        1.92      2.46 o 
  -4  -6   4       20.22       19.18      2.73 o 
  -3  -6   4      104.06      102.15      4.96 o 
  -2  -6   4       21.06       25.92      2.96 o 
  -1  -6   4      314.17      316.77      7.53 o 
   0  -6   4      172.40      211.21      4.42 o 
   1  -6   4       46.44       50.05      3.44 o 
   2  -6   4        5.46       10.06      2.12 o 
   3  -6   4      250.60      237.27      7.41 o 
   4  -6   4       40.16       38.79      3.87 o 
   5  -6   4       58.72       46.38      4.88 o 
   6  -6   4      179.04      211.40      8.47 o 
   7  -6   4       56.01       58.45      5.59 o 
   8  -6   4      105.71      118.17      7.68 o 
   9  -6   4        0.22        0.37      3.77 o 
 -10  -5   4        1.55        3.90      3.46 o 
  -9  -5   4        0.01       -2.52      3.06 o 
  -8  -5   4       23.85       23.83      4.04 o 
  -7  -5   4       10.09       14.40      2.99 o 
  -6  -5   4        0.34       -0.44      2.09 o 
  -5  -5   4        0.06        0.57      1.58 o 
  -4  -5   4      192.29      180.81      6.08 o 
  -3  -5   4      191.11      204.89      6.09 o 
  -2  -5   4     2084.84     2130.61     18.14 o 
  -1  -5   4       23.88       17.20      1.89 o 
   0  -5   4      923.54     1131.86     16.11 o 
   1  -5   4      420.39      480.68      8.79 o 
   2  -5   4       45.98       41.16      3.20 o 
   3  -5   4      114.68      130.42      5.33 o 
   4  -5   4       54.25       68.17      4.28 o 
   5  -5   4        8.26        5.85      2.69 o 
   6  -5   4        0.56        1.24      2.83 o 
   7  -5   4        0.62        0.57      2.76 o 
   8  -5   4       27.62       33.65      5.25 o 
   9  -5   4        1.32       -0.37      3.70 o 
 -10  -4   4        0.31       -0.34      3.36 o 
  -9  -4   4        7.38        7.67      2.99 o 
  -8  -4   4        2.48        5.42      2.05 o 
  -7  -4   4        7.36        6.06      2.49 o 
  -6  -4   4       58.42       65.31      4.21 o 
  -5  -4   4      175.97      176.07      6.22 o 
  -4  -4   4       28.09       22.29      2.56 o 
  -3  -4   4       17.33        6.50      1.75 o 
  -2  -4   4      134.68      153.83      4.53 o 
  -1  -4   4      322.99      375.18      6.74 o 
   0  -4   4       85.63      110.22      2.67 o 
   1  -4   4      394.64      436.98      7.70 o 
   2  -4   4       18.29       17.27      2.26 o 
   3  -4   4      614.80      609.57     10.50 o 
   4  -4   4       70.44       60.86      4.11 o 
   5  -4   4      124.33      120.18      5.80 o 
   6  -4   4        9.39       13.63      2.56 o 
   7  -4   4       12.00       11.04      3.23 o 
   8  -4   4        0.69       -3.87      3.87 o 
   9  -4   4        3.81       -1.04      3.57 o 
 -11  -3   4        0.45        5.82      3.30 o 
 -10  -3   4        0.61       -0.94      2.99 o 
  -9  -3   4        9.53        6.43      3.33 o 
  -8  -3   4        4.59       -0.74      2.56 o 
  -7  -3   4       15.62       12.15      2.89 o 
  -6  -3   4        3.44        1.98      2.05 o 
  -5  -3   4       56.88       52.56      3.50 o 
  -4  -3   4        4.35       10.60      1.78 o 
  -3  -3   4       49.44       51.66      2.76 o 
  -2  -3   4       69.51       69.05      2.83 o 
  -1  -3   4      105.77      122.93      3.65 o 
   0  -3   4       48.09       53.92      1.79 o 
   1  -3   4     1573.53     1727.47     14.41 o 
   2  -3   4      109.17       93.72      3.85 o 
   3  -3   4        9.34       10.57      1.92 o 
   4  -3   4      106.62      109.76      4.99 o 
   5  -3   4        0.94        0.98      2.09 o 
   6  -3   4       67.08       63.46      4.88 o 
   7  -3   4        1.71        2.62      2.76 o 
   8  -3   4       18.05       21.37      3.90 o 
   9  -3   4        6.41       10.66      3.70 o 
 -11  -2   4        2.41        5.99      3.20 o 
 -10  -2   4       10.68       11.10      3.53 o 
  -9  -2   4       18.18       13.70      3.13 o 
  -8  -2   4       16.31       12.75      3.26 o 
  -7  -2   4      369.46      358.26      9.56 o 
  -6  -2   4      427.14      405.60      9.21 o 
  -5  -2   4        5.03        5.25      1.68 o 
  -4  -2   4      119.01      128.79      4.26 o 
  -3  -2   4      101.26      110.58      3.58 o 
  -2  -2   4      304.99      293.72      5.22 o 
  -1  -2   4     1225.75     1261.86     10.53 o 
   0  -2   4     1171.45     1117.84     13.12 o 
   1  -2   4      721.68      704.21      8.62 o 
   2  -2   4       49.23       63.22      3.07 o 
   3  -2   4      116.92      101.21      4.05 o 
   4  -2   4        4.36        4.88      2.15 o 
   5  -2   4        1.99       -0.77      1.88 o 
   6  -2   4        1.54        2.25      2.49 o 
   7  -2   4        9.65        7.81      3.30 o 
   8  -2   4       34.55       32.62      4.64 o 
   9  -2   4        0.25       -3.60      3.60 o 
 -11  -1   4        3.32        6.56      3.40 o 
 -10  -1   4        7.53       15.34      3.26 o 
  -9  -1   4        7.36        7.30      3.06 o 
  -8  -1   4        2.54        4.95      2.25 o 
  -7  -1   4       85.15       82.07      4.62 o 
  -6  -1   4      351.97      345.29      8.28 o 
  -5  -1   4       52.26       53.54      3.34 o 
  -4  -1   4     1274.62     1242.58     12.51 o 
  -3  -1   4      167.81      153.84      4.00 o 
  -2  -1   4      424.97      402.50      5.87 o 
  -1  -1   4      152.35      146.09      3.42 o 
   0  -1   4      690.67      671.71     10.90 o 
   1  -1   4       94.90       75.69      2.94 o 
   2  -1   4      209.27      239.57      5.49 o 
   3  -1   4      888.87      893.36     11.91 o 
   4  -1   4       88.87      116.29      4.92 o 
   5  -1   4      349.49      326.17      8.78 o 
   6  -1   4      111.02      105.90      5.80 o 
   7  -1   4        3.77        4.95      2.99 o 
   8  -1   4        1.95        6.02      3.06 o 
   9  -1   4        0.07        1.38      2.99 o 
 -11   0   4        4.74        7.84      3.43 o 
 -10   0   4        6.75        5.35      3.57 o 
  -9   0   4        0.01        0.50      2.69 o 
  -8   0   4        3.76        1.11      2.83 o 
  -7   0   4        3.38        0.57      2.22 o 
  -6   0   4      241.98      223.39      6.80 o 
  -5   0   4      106.79       93.52      4.12 o 
  -4   0   4        2.57        1.35      1.38 o 
  -3   0   4      755.57      703.33      8.50 o 
  -2   0   4      830.20      756.45      8.14 o 
  -1   0   4       26.33       19.97      1.52 o 
   0   0   4       27.80       20.64      2.05 o 
   1   0   4       59.83       56.18      2.50 o 
   2   0   4       49.73       34.81      2.70 o 
   3   0   4       13.98       21.81      2.39 o 
   4   0   4       52.97       48.41      3.60 o 
   5   0   4      179.92      181.74      6.69 o 
   6   0   4      161.01      154.59      6.78 o 
   7   0   4       27.05       25.34      3.63 o 
   8   0   4       32.33       42.68      5.01 o 
   9   0   4       16.58       15.11      4.58 o 
 -11   1   4       20.53       19.08      4.68 o 
 -10   1   4        1.28        1.48      2.83 o 
  -9   1   4       16.79       22.28      3.13 o 
  -8   1   4        7.86        8.07      2.86 o 
  -7   1   4       40.22       41.31      3.43 o 
  -6   1   4     2715.75     2634.43     22.37 o 
  -5   1   4      606.52      547.65      9.59 o 
  -4   1   4      711.01      724.88      9.82 o 
  -3   1   4      233.42      208.07      4.99 o 
  -2   1   4      824.27      686.26      8.36 o 
  -1   1   4      111.67       98.85      3.18 o 
   0   1   4       93.18       98.67      3.26 o 
   1   1   4        1.56        1.18      1.24 o 
   2   1   4     1199.19      877.34     11.35 o 
   3   1   4      115.57      147.61      5.37 o 
   4   1   4      165.81      158.03      6.01 o 
   5   1   4      414.74      444.96     10.72 o 
   6   1   4        2.20        2.15      3.13 o 
   7   1   4       56.70       65.56      5.59 o 
   8   1   4       19.49       19.65      4.21 o 
   9   1   4        4.85        8.68      3.87 o 
 -11   2   4       21.81       38.60      4.51 o 
 -10   2   4        2.55       -3.77      3.77 o 
  -9   2   4       13.40       15.34      2.86 o 
  -8   2   4        1.47        0.67      2.79 o 
  -7   2   4        0.93        1.98      2.42 o 
  -6   2   4      158.28      132.38      5.71 o 
  -5   2   4      167.47      134.21      5.24 o 
  -4   2   4      204.38      170.94      5.15 o 
  -3   2   4      335.45        1.16      1.19 o 
  -2   2   4        5.56       -1.28      1.28 o 
  -1   2   4       44.66        0.74      1.25 o 
   0   2   4      760.97      800.46     13.42 o 
   1   2   4       15.47        9.59      1.78 o 
   2   2   4      450.44      495.09      8.89 o 
   3   2   4      519.77      547.30     10.19 o 
   4   2   4      152.34      142.49      6.08 o 
   5   2   4       39.82       36.93      4.07 o 
   6   2   4      405.35      405.48     11.56 o 
   7   2   4      108.28      104.88      6.84 o 
   8   2   4      135.48      153.45      8.70 o 
 -11   3   4        0.00       -0.34      3.33 o 
 -10   3   4        0.00        2.79      3.20 o 
  -9   3   4       15.41       13.70      3.70 o 
  -8   3   4      387.30      354.82     10.61 o 
  -7   3   4      414.25      356.40      9.74 o 
  -6   3   4      114.77      135.02      5.53 o 
  -5   3   4        3.33       10.03      2.09 o 
  -4   3   4      503.41      534.51      9.59 o 
  -3   3   4       38.06       40.52      2.96 o 
  -2   3   4       49.16       61.52      3.23 o 
  -1   3   4       64.47       56.16      3.14 o 
   0   3   4       86.19       96.02      2.87 o 
   1   3   4      556.76      613.01      9.91 o 
   2   3   4       42.59       45.03      3.33 o 
   3   3   4       44.61       45.16      3.74 o 
   4   3   4       12.06       18.07      2.83 o 
   5   3   4        3.22       -2.12      3.10 o 
   6   3   4        4.23        9.72      3.03 o 
   7   3   4       45.18       44.64      5.66 o 
   8   3   4       25.37       20.56      4.75 o 
 -11   4   4        7.09        5.08      3.60 o 
 -10   4   4        7.68        9.39      3.87 o 
  -9   4   4        1.27       -1.72      3.06 o 
  -8   4   4      100.79       90.90      6.10 o 
  -7   4   4      167.06      157.39      7.29 o 
  -6   4   4       51.94       46.78      4.01 o 
  -5   4   4        2.22        0.54      2.12 o 
  -4   4   4      319.15      356.20      8.48 o 
  -3   4   4      605.25      655.79     10.97 o 
  -2   4   4      159.98      181.76      5.95 o 
  -1   4   4     1231.32     1256.23     14.47 o 
   0   4   4      426.92      458.17     20.02 o 
   1   4   4       53.47       56.12      3.64 o 
   2   4   4      742.92      762.87     12.90 o 
   3   4   4        2.76        0.40      2.02 o 
   4   4   4      259.19      259.61      8.79 o 
   5   4   4       16.82        8.28      3.70 o 
   6   4   4       16.69       13.73      4.04 o 
   7   4   4        3.56        3.94      3.13 o 
   8   4   4        3.97       10.36      3.36 o 
 -10   5   4       15.41       14.64      4.27 o 
  -9   5   4       33.19       31.94      4.68 o 
  -8   5   4       37.71       38.14      4.54 o 
  -7   5   4      163.66      165.85      7.73 o 
  -6   5   4        4.46        5.32      2.93 o 
  -5   5   4       34.72       30.30      3.84 o 
  -4   5   4        9.89       14.23      2.56 o 
  -3   5   4       26.32       22.01      2.73 o 
  -2   5   4        3.19        0.71      1.72 o 
  -1   5   4       53.58       62.72      4.01 o 
   0   5   4        3.82        1.75      1.36 o 
   1   5   4      261.44      287.96      8.19 o 
   2   5   4       33.57       30.67      3.50 o 
   3   5   4        2.12        0.67      2.56 o 
   4   5   4        2.08        2.79      2.69 o 
   5   5   4       11.21       14.74      3.43 o 
   6   5   4        5.36        3.50      3.47 o 
   7   5   4        0.01       -1.08      3.30 o 
 -10   6   4        0.52       -2.15      3.73 o 
  -9   6   4       42.21       35.78      4.95 o 
  -8   6   4        7.75        0.30      3.63 o 
  -7   6   4       33.67       39.62      4.38 o 
  -6   6   4        1.96        4.91      2.96 o 
  -5   6   4       20.75       21.57      3.50 o 
  -4   6   4      104.90      112.00      5.73 o 
  -3   6   4        0.03       -1.24      2.29 o 
  -2   6   4      140.84      133.59      5.94 o 
  -1   6   4        1.34        0.40      2.02 o 
   0   6   4       22.37       21.02      2.11 o 
   1   6   4      309.76      314.85      9.48 o 
   2   6   4      119.70      122.26      6.37 o 
   3   6   4       22.44       20.90      4.04 o 
   4   6   4       65.91       64.02      5.46 o 
   5   6   4        7.78        8.75      3.30 o 
   6   6   4        7.46        8.98      3.53 o 
  -9   7   4        0.60       -1.04      3.70 o 
  -8   7   4        7.03        5.11      3.30 o 
  -7   7   4      211.41      180.41      8.57 o 
  -6   7   4        1.32       -1.92      2.99 o 
  -5   7   4      207.03      188.96      8.14 o 
  -4   7   4        0.00       -0.74      2.29 o 
  -3   7   4        4.52        3.30      2.52 o 
  -2   7   4        3.31        6.06      2.76 o 
  -1   7   4      109.67      101.41      6.03 o 
   0   7   4      159.63      160.53      6.55 o 
   1   7   4       42.71       31.44      4.41 o 
   2   7   4        0.65        3.77      2.76 o 
   3   7   4        0.58        4.34      2.96 o 
   4   7   4        2.65       -3.57      3.57 o 
   5   7   4        0.16        3.43      3.23 o 
  -8   8   4       21.19       10.50      4.37 o 
  -7   8   4        1.16       -1.61      3.46 o 
  -6   8   4       13.68       14.60      3.33 o 
  -5   8   4       37.58       34.57      4.28 o 
  -4   8   4       17.97       19.35      3.30 o 
  -3   8   4       56.55       49.87      5.12 o 
  -2   8   4        1.52        5.08      3.16 o 
  -1   8   4        2.24        0.54      3.33 o 
   0   8   4       43.97       42.88      3.37 o 
   1   8   4       16.66       17.03      3.47 o 
   2   8   4       11.38       10.36      3.57 o 
   3   8   4        6.92        9.12      3.63 o 
   4   8   4        0.09        1.41      3.06 o 
  -7   9   4        2.17        3.57      3.36 o 
  -6   9   4        3.66        5.75      3.70 o 
  -5   9   4        1.28        0.34      3.09 o 
  -4   9   4        4.42        6.56      3.20 o 
  -3   9   4       24.68       16.52      4.44 o 
  -2   9   4      159.78      140.38      7.82 o 
  -1   9   4       15.19       13.83      4.04 o 
   0   9   4       27.29       23.90      3.08 o 
   1   9   4        0.22       -3.43      3.43 o 
   2   9   4        0.65       -1.38      3.30 o 
   3   9   4        0.23        0.37      2.86 o 
  -5  10   4        5.89        4.71      3.77 o 
  -4  10   4        3.61       11.27      3.50 o 
  -3  10   4       12.06       12.45      4.07 o 
  -2  10   4        0.90       -3.09      3.63 o 
  -1  10   4        5.09        8.01      3.30 o 
   0  10   4       11.08        7.98      2.78 o 
   1  10   4        3.79        2.22      3.84 o 
  -2 -12   5       23.72       27.56      5.12 o 
  -1 -12   5        4.75        5.48      3.73 o 
   0 -12   5        2.39        2.22      3.08 o 
   1 -12   5        8.55        1.48      4.17 o 
   2 -12   5        7.79        6.73      3.87 o 
  -4 -11   5       52.81       42.45      5.52 o 
  -3 -11   5        8.40       13.66      4.07 o 
  -2 -11   5        1.69        2.32      3.36 o 
  -1 -11   5      111.18      104.90      7.28 o 
   0 -11   5        0.06        3.74      2.38 o 
   1 -11   5        6.00        4.58      2.93 o 
   2 -11   5        0.63        0.34      3.30 o 
   3 -11   5       11.24        7.60      4.61 o 
   4 -11   5       14.12       17.36      4.51 o 
  -6 -10   5        2.49        2.15      3.53 o 
  -5 -10   5        0.42        5.72      2.83 o 
  -4 -10   5       25.98       33.96      4.31 o 
  -3 -10   5       44.23       41.44      4.95 o 
  -2 -10   5       22.27       20.73      3.40 o 
  -1 -10   5       16.86       12.01      3.36 o 
   0 -10   5       10.78       13.84      2.50 o 
   1 -10   5       18.80       10.67      4.41 o 
   2 -10   5       70.25       71.27      5.83 o 
   3 -10   5       34.77       32.51      5.22 o 
   4 -10   5       33.53       35.61      5.01 o 
   5 -10   5        0.40       -3.13      4.54 o 
  -7  -9   5        7.26        9.52      3.80 o 
  -6  -9   5       21.71       20.12      4.17 o 
  -5  -9   5        7.81        9.02      3.84 o 
  -4  -9   5       16.84       22.24      3.80 o 
  -3  -9   5      342.17      333.51     10.56 o 
  -2  -9   5       40.11       42.11      4.85 o 
  -1  -9   5       61.95       50.05      4.82 o 
   0  -9   5      177.16      170.47     18.68 o 
   1  -9   5       81.50       84.97      5.73 o 
   2  -9   5      128.18      132.64      7.18 o 
   3  -9   5      251.21      254.96      9.63 o 
   4  -9   5       30.31       30.73      4.54 o 
   5  -9   5        0.30       -3.80      3.90 o 
   6  -9   5        3.44        1.38      4.00 o 
  -8  -8   5        6.87        6.70      3.87 o 
  -7  -8   5       41.68       43.79      5.32 o 
  -6  -8   5        3.27        2.62      2.83 o 
  -5  -8   5        3.94        4.84      3.10 o 
  -4  -8   5        9.74       13.19      2.73 o 
  -3  -8   5      269.47      258.42      8.59 o 
  -2  -8   5      377.32      357.49      9.86 o 
  -1  -8   5       25.57       25.24      3.40 o 
   0  -8   5       46.55       57.67      4.04 o 
   1  -8   5      260.12      278.81      8.89 o 
   2  -8   5      235.39      243.93      8.69 o 
   3  -8   5      131.46      143.90      6.98 o 
   4  -8   5        3.62        4.81      2.99 o 
   5  -8   5        0.01       -0.57      2.83 o 
   6  -8   5        7.18        1.92      4.04 o 
   7  -8   5        1.03        0.00      3.20 o 
  -9  -7   5       35.67       50.15      5.72 o 
  -8  -7   5       66.90       64.49      6.80 o 
  -7  -7   5        1.40        4.64      2.99 o 
  -6  -7   5        0.08        2.35      2.46 o 
  -5  -7   5        1.80        2.39      2.39 o 
  -4  -7   5       63.90       57.43      4.35 o 
  -3  -7   5        2.65        0.20      2.46 o 
  -2  -7   5       14.97       17.60      2.52 o 
  -1  -7   5       16.92       19.82      2.86 o 
   0  -7   5      153.07      152.28      4.40 o 
   1  -7   5      119.62      122.77      6.04 o 
   2  -7   5        2.09        0.40      2.29 o 
   3  -7   5        0.29       -1.78      2.59 o 
   4  -7   5       40.31       39.66      4.21 o 
   5  -7   5        0.94        1.88      3.03 o 
   6  -7   5       56.65       58.05      5.45 o 
   7  -7   5       13.31        3.30      4.24 o 
   8  -7   5       26.86       36.18      5.01 o 
 -10  -6   5        1.95        2.22      3.63 o 
  -9  -6   5        6.04        6.66      3.57 o 
  -8  -6   5        6.33        7.40      2.83 o 
  -7  -6   5        0.08        1.58      3.09 o 
  -6  -6   5       13.78       13.26      3.10 o 
  -5  -6   5       22.78       24.10      3.13 o 
  -4  -6   5        3.68        4.07      2.19 o 
  -3  -6   5      366.64      371.27      8.75 o 
  -2  -6   5       55.02       46.59      3.60 o 
  -1  -6   5      504.49      531.64      9.88 o 
   0  -6   5        1.67        1.78      1.75 o 
   1  -6   5        4.04        4.51      1.85 o 
   2  -6   5        0.02        0.00      1.92 o 
   3  -6   5       91.95       92.39      5.09 o 
   4  -6   5       84.12       76.46      5.05 o 
   5  -6   5       11.58       15.14      2.99 o 
   6  -6   5       47.85       49.69      5.35 o 
   7  -6   5       29.37       28.30      4.71 o 
   8  -6   5       74.65       79.18      7.11 o 
 -10  -5   5        6.01       15.41      3.57 o 
  -9  -5   5        1.23        1.24      2.89 o 
  -8  -5   5        9.08        9.32      2.89 o 
  -7  -5   5        7.92        7.77      3.06 o 
  -6  -5   5       19.86       22.78      3.23 o 
  -5  -5   5      165.91      164.75      6.15 o 
  -4  -5   5      466.70      482.26      9.77 o 
  -3  -5   5        0.66        2.83      1.58 o 
  -2  -5   5        0.94        1.31      1.78 o 
  -1  -5   5      196.42      202.38      5.79 o 
   0  -5   5       37.61       52.85      2.26 o 
   1  -5   5      240.87      262.05      6.84 o 
   2  -5   5      758.68      803.78     12.58 o 
   3  -5   5      184.85      195.58      6.86 o 
   4  -5   5        0.89        0.84      2.12 o 
   5  -5   5       42.70       38.82      4.07 o 
   6  -5   5       16.68       17.60      3.70 o 
   7  -5   5        2.01        0.30      3.03 o 
   8  -5   5        4.49        5.72      3.94 o 
 -10  -4   5        0.08       -1.65      3.26 o 
  -9  -4   5        6.96        2.62      2.99 o 
  -8  -4   5        0.11        5.65      2.22 o 
  -7  -4   5       35.89       36.19      3.64 o 
  -6  -4   5       87.83       88.98      4.75 o 
  -5  -4   5      127.59      124.76      5.43 o 
  -4  -4   5       50.44       50.26      3.17 o 
  -3  -4   5      216.72      209.54      5.65 o 
  -2  -4   5       23.81       26.49      2.29 o 
  -1  -4   5     1071.81     1240.40     12.91 o 
   0  -4   5      441.45      534.66     16.15 o 
   1  -4   5      838.72      890.29     11.69 o 
   2  -4   5      851.74      965.77     12.84 o 
   3  -4   5      137.15       85.54      4.73 o 
   4  -4   5      115.68      138.11      5.94 o 
   5  -4   5       56.19       50.18      4.41 o 
   6  -4   5       55.00       47.45      4.55 o 
   7  -4   5       30.45       34.20      4.27 o 
   8  -4   5        5.78       -0.64      4.27 o 
   9  -4   5        3.59       -4.31      4.31 o 
 -11  -3   5        3.69        3.97      3.16 o 
 -10  -3   5        0.21       -0.94      2.86 o 
  -9  -3   5        0.24       -1.38      2.15 o 
  -8  -3   5       46.28       56.50      4.78 o 
  -7  -3   5        4.98        6.93      2.56 o 
  -6  -3   5       19.74       15.15      2.83 o 
  -5  -3   5       29.45       31.24      2.69 o 
  -4  -3   5       30.79       23.17      2.22 o 
  -3  -3   5       20.78       26.46      2.09 o 
  -2  -3   5     1233.75     1316.18     12.71 o 
  -1  -3   5        4.71        2.79      1.18 o 
   0  -3   5      337.88      363.80      4.77 o 
   1  -3   5      288.49      294.93      6.52 o 
   2  -3   5      179.37      182.01      5.41 o 
   3  -3   5      239.25      238.68      6.94 o 
   4  -3   5      188.97      176.41      6.69 o 
   5  -3   5       74.79       74.83      4.82 o 
   6  -3   5       10.94        9.82      3.33 o 
   7  -3   5        2.68        4.21      2.72 o 
   8  -3   5       74.45       66.55      6.43 o 
   9  -3   5       40.20       44.87      5.82 o 
 -11  -2   5        0.06       -0.71      3.16 o 
 -10  -2   5        0.08       -3.23      3.23 o 
  -9  -2   5       15.46       25.67      3.63 o 
  -8  -2   5        0.64        0.71      2.52 o 
  -7  -2   5       14.41       15.45      3.03 o 
  -6  -2   5      164.79      154.22      5.81 o 
  -5  -2   5      707.48      709.34     10.91 o 
  -4  -2   5       36.93       31.59      2.26 o 
  -3  -2   5       27.12       31.15      2.19 o 
  -2  -2   5      254.33      228.24      5.13 o 
  -1  -2   5       22.38       19.66      1.72 o 
   0  -2   5       22.85       24.13      1.37 o 
   1  -2   5      252.50      247.62      5.70 o 
   2  -2   5      208.09      215.89      5.82 o 
   3  -2   5      149.30      125.74      4.86 o 
   4  -2   5       82.23       77.49      4.58 o 
   5  -2   5       43.24       45.52      4.04 o 
   6  -2   5      178.17      188.99      7.80 o 
   7  -2   5       18.78       14.84      4.00 o 
   8  -2   5        0.18       -0.30      2.69 o 
   9  -2   5       14.99       24.39      4.21 o 
 -11  -1   5        2.24        1.72      3.84 o 
 -10  -1   5        2.76        5.99      2.35 o 
  -9  -1   5       80.35       83.41      5.39 o 
  -8  -1   5        3.52        4.74      2.96 o 
  -7  -1   5       74.42       78.07      4.82 o 
  -6  -1   5       48.62       38.09      3.44 o 
  -5  -1   5      589.78      550.18      9.41 o 
  -4  -1   5      658.89      683.16      9.73 o 
  -3  -1   5      816.36      910.99     10.33 o 
  -2  -1   5      290.51      248.77      5.17 o 
  -1  -1   5       78.26       65.07      2.70 o 
   0  -1   5      501.93      440.99      4.96 o 
   1  -1   5      106.74      133.48      4.29 o 
   2  -1   5      438.12      476.20      8.73 o 
   3  -1   5       92.24       91.02      4.32 o 
   4  -1   5       27.09       24.40      2.86 o 
   5  -1   5       81.41       83.84      4.95 o 
   6  -1   5       26.36       24.30      4.11 o 
   7  -1   5       12.26       11.31      3.43 o 
   8  -1   5        5.13        7.44      3.23 o 
   9  -1   5       20.08       30.49      4.74 o 
 -11   0   5       12.66       11.88      3.70 o 
 -10   0   5        8.41        4.17      2.76 o 
  -9   0   5        1.70        0.00      2.99 o 
  -8   0   5      255.00      272.73      8.89 o 
  -7   0   5       16.49       13.76      3.06 o 
  -6   0   5      199.65      203.16      6.46 o 
  -5   0   5      783.28      743.51     11.14 o 
  -4   0   5      638.02      636.10      9.41 o 
  -3   0   5      196.83      183.62      4.68 o 
  -2   0   5        9.67        8.65      1.38 o 
  -1   0   5      431.49      461.38      7.05 o 
   0   0   5      275.53      273.47      4.01 o 
   1   0   5      403.50      416.21      7.54 o 
   2   0   5      802.86      884.40     11.60 o 
   3   0   5      139.20      143.93      5.27 o 
   4   0   5       29.54       22.52      3.30 o 
   5   0   5       73.71       65.39      4.78 o 
   6   0   5        0.02        0.27      2.96 o 
   7   0   5        4.54        0.87      3.26 o 
   8   0   5       18.55       20.76      4.07 o 
 -11   1   5       56.89       62.93      5.59 o 
 -10   1   5        0.22       -0.61      3.16 o 
  -9   1   5       14.18       10.70      3.43 o 
  -8   1   5      470.78      445.04     11.48 o 
  -7   1   5       31.59       30.77      3.57 o 
  -6   1   5        0.63       -0.67      1.75 o 
  -5   1   5       57.49       60.35      3.74 o 
  -4   1   5      418.16      438.98      8.04 o 
  -3   1   5      927.54      952.24     11.11 o 
  -2   1   5      163.51      186.90      4.87 o 
  -1   1   5      262.45      255.16      5.60 o 
   0   1   5       89.45       77.41      2.36 o 
   1   1   5       51.56       50.41      3.10 o 
   2   1   5       14.26       16.29      2.29 o 
   3   1   5      105.11       97.61      4.52 o 
   4   1   5       53.81       51.80      4.41 o 
   5   1   5       49.11       44.68      4.44 o 
   6   1   5      181.53      185.76      8.07 o 
   7   1   5       24.54       32.00      4.21 o 
   8   1   5        0.03        2.39      3.13 o 
 -11   2   5        5.70       12.41      4.14 o 
 -10   2   5       22.03       12.79      4.54 o 
  -9   2   5       22.12       31.53      4.34 o 
  -8   2   5     1014.87     1012.74     16.81 o 
  -7   2   5        0.23        1.45      2.35 o 
  -6   2   5        5.74        7.70      2.49 o 
  -5   2   5      123.36      112.62      4.72 o 
  -4   2   5       11.21       17.90      2.29 o 
  -3   2   5        0.26        1.92      1.31 o 
  -2   2   5      445.62      432.12      7.88 o 
  -1   2   5      451.88      494.94      8.36 o 
   0   2   5     1037.96     1146.50     33.06 o 
   1   2   5        7.61        3.33      1.62 o 
   2   2   5      111.89      114.37      4.89 o 
   3   2   5        0.50        1.65      1.65 o 
   4   2   5      146.78      161.33      6.55 o 
   5   2   5      174.20      163.29      7.80 o 
   6   2   5        3.34        2.49      3.13 o 
   7   2   5        0.02        2.19      2.79 o 
   8   2   5       12.42        5.69      4.64 o 
 -11   3   5        3.80        2.49      4.24 o 
 -10   3   5       16.07       24.77      3.77 o 
  -9   3   5        7.81        6.09      3.10 o 
  -8   3   5       12.02        5.65      3.63 o 
  -7   3   5      260.73      232.58      8.22 o 
  -6   3   5        0.56        0.40      1.78 o 
  -5   3   5        9.47       10.36      2.09 o 
  -4   3   5       21.32       26.89      2.66 o 
  -3   3   5      104.05      108.03      4.66 o 
  -2   3   5       33.01       28.02      2.69 o 
  -1   3   5        0.69       -1.45      1.72 o 
   0   3   5        2.68        0.93      1.51 o 
   1   3   5      234.63      256.56      7.04 o 
   2   3   5       18.15       18.34      2.59 o 
   3   3   5        1.17        0.40      1.82 o 
   4   3   5       64.70       58.20      4.51 o 
   5   3   5        4.68        3.90      2.89 o 
   6   3   5        8.77        9.69      3.57 o 
   7   3   5       36.29       23.56      5.08 o 
 -11   4   5       29.73       30.05      4.88 o 
 -10   4   5       85.41       76.60      6.77 o 
  -9   4   5      102.52       84.45      6.20 o 
  -8   4   5        3.12        9.39      2.79 o 
  -7   4   5       38.16       33.60      3.91 o 
  -6   4   5       15.53       11.54      2.86 o 
  -5   4   5      399.65      401.93      9.74 o 
  -4   4   5        3.89        4.61      1.75 o 
  -3   4   5      198.79      201.60      6.63 o 
  -2   4   5      192.60      188.30      6.25 o 
  -1   4   5        1.79        1.01      1.51 o 
   0   4   5       17.88       19.86      1.94 o 
   1   4   5      201.45      213.66      7.10 o 
   2   4   5       47.95       50.21      4.14 o 
   3   4   5       13.20       16.49      3.23 o 
   4   4   5      101.54       94.07      6.20 o 
   5   4   5       12.38       14.37      2.96 o 
   6   4   5        3.44        3.80      2.99 o 
   7   4   5        0.38       -3.63      3.63 o 
 -10   5   5        0.85        1.38      3.53 o 
  -9   5   5       26.48       23.26      4.27 o 
  -8   5   5        0.57        6.43      2.83 o 
  -7   5   5       62.69       59.31      4.82 o 
  -6   5   5        1.79       -0.24      2.19 o 
  -5   5   5        0.51       -1.72      2.25 o 
  -4   5   5       61.76       58.51      4.04 o 
  -3   5   5        2.62        3.10      2.09 o 
  -2   5   5        0.15        0.94      2.32 o 
  -1   5   5       20.66       19.25      2.89 o 
   0   5   5      103.16      115.23      5.28 o 
   1   5   5        5.33        5.95      2.19 o 
   2   5   5        6.49        5.05      2.62 o 
   3   5   5        3.06        6.80      2.72 o 
   4   5   5        1.25        1.65      2.79 o 
   5   5   5        0.02       -3.16      3.16 o 
   6   5   5        0.53        1.04      3.20 o 
 -10   6   5       10.11       13.53      4.04 o 
  -9   6   5        7.10        5.65      3.03 o 
  -8   6   5        2.14       -1.21      3.26 o 
  -7   6   5        4.98        6.66      3.03 o 
  -6   6   5        1.29        0.77      2.62 o 
  -5   6   5        4.73        1.68      2.42 o 
  -4   6   5        8.15        9.12      2.83 o 
  -3   6   5       41.33       47.71      4.14 o 
  -2   6   5       19.07       16.39      2.89 o 
  -1   6   5       19.59       16.83      3.16 o 
   0   6   5       11.48       13.61      2.05 o 
   1   6   5        4.76        4.34      2.96 o 
   2   6   5        0.64        1.04      2.52 o 
   3   6   5        2.77        2.52      2.79 o 
   4   6   5        8.56        3.67      4.10 o 
   5   6   5        0.12        2.69      3.13 o 
   6   6   5        8.58       14.84      3.94 o 
  -9   7   5       12.47        8.58      4.21 o 
  -8   7   5        3.02        5.58      3.60 o 
  -7   7   5       40.16       33.49      4.85 o 
  -6   7   5        1.59        7.10      2.72 o 
  -5   7   5       68.71       48.97      4.65 o 
  -4   7   5       13.33       10.06      3.06 o 
  -3   7   5        0.01        3.03      1.85 o 
  -2   7   5      120.92      132.06      7.01 o 
  -1   7   5      127.85      133.29      6.88 o 
   0   7   5        8.27        8.11      2.02 o 
   1   7   5        1.36        4.37      3.06 o 
   2   7   5       35.54       29.15      4.98 o 
   3   7   5        2.54       -1.24      3.30 o 
   4   7   5        7.18       12.21      3.10 o 
   5   7   5        2.76        8.14      2.96 o 
  -8   8   5        0.03       -1.78      3.73 o 
  -7   8   5        2.57        0.00      3.06 o 
  -6   8   5       12.34       11.07      3.43 o 
  -5   8   5       53.26       45.86      4.98 o 
  -4   8   5       34.85       40.80      4.85 o 
  -3   8   5      423.53      391.85     12.10 o 
  -2   8   5       54.90       56.13      5.22 o 
  -1   8   5       12.42       13.86      3.47 o 
   0   8   5       11.83       15.55      2.54 o 
   1   8   5        9.09       10.53      3.84 o 
   2   8   5        4.44        0.98      3.16 o 
   3   8   5        0.58       -2.46      3.50 o 
  -7   9   5        0.93       -3.84      3.84 o 
  -6   9   5        5.76       10.53      3.57 o 
  -5   9   5        1.95        7.10      2.93 o 
  -4   9   5       41.98       42.99      5.45 o 
  -3   9   5       49.08       49.46      5.39 o 
  -2   9   5        0.28        1.28      3.33 o 
  -1   9   5        0.08        0.00      3.30 o 
   0   9   5       11.81       13.98      4.71 o 
   1   9   5        6.93       13.26      4.04 o 
   2   9   5        0.01       -3.30      3.97 o 
  -4  10   5       46.56       49.35      6.33 o 
  -3  10   5        6.05       -4.54      4.54 o 
  -2  10   5        8.53        1.45      4.34 o 
  -1  10   5       31.47       36.15      5.72 o 
  -1 -12   6        0.31       -0.37      3.36 o 
   0 -12   6       11.02        9.27      3.09 o 
   1 -12   6        0.17        0.37      3.87 o 
  -4 -11   6       17.15       14.97      4.61 o 
  -3 -11   6       52.18       47.98      5.59 o 
  -2 -11   6       11.35        8.31      3.77 o 
  -1 -11   6        1.65       -0.98      3.36 o 
   0 -11   6        0.06        3.30      2.35 o 
   1 -11   6        2.76       -0.67      4.10 o 
   2 -11   6        0.13        2.05      3.73 o 
   3 -11   6       10.87       18.77      3.97 o 
   4 -11   6        0.95        0.00      3.63 o 
  -6 -10   6        0.11       -3.63      3.63 o 
  -5 -10   6       23.86       18.51      4.81 o 
  -4 -10   6       19.25       14.00      4.07 o 
  -3 -10   6        7.21        2.73      3.36 o 
  -2 -10   6       62.29       46.71      4.82 o 
  -1 -10   6        0.03       -1.18      3.13 o 
   0 -10   6        0.76        0.17      2.00 o 
   1 -10   6        2.54       -2.96      3.26 o 
   2 -10   6      104.53      114.37      7.04 o 
   3 -10   6      175.88      163.88      8.91 o 
   4 -10   6       25.58       23.66      4.21 o 
   5 -10   6        6.28        2.89      3.67 o 
  -7  -9   6       10.58        9.12      3.67 o 
  -6  -9   6        3.84       -0.34      3.63 o 
  -5  -9   6      113.43      107.75      7.58 o 
  -4  -9   6       21.79       18.14      4.04 o 
  -3  -9   6      278.52      256.52      9.23 o 
  -2  -9   6      136.00      136.61      7.01 o 
  -1  -9   6        0.72        0.50      2.83 o 
   0  -9   6        1.96        1.45      3.62 o 
   1  -9   6        2.38        7.91      3.23 o 
   2  -9   6       18.66       15.04      3.67 o 
   3  -9   6       10.38       12.95      3.70 o 
   4  -9   6       14.08       12.62      3.50 o 
   5  -9   6        2.07       -1.31      3.73 o 
   6  -9   6        0.64        0.71      3.97 o 
  -8  -8   6        0.41        1.04      3.57 o 
  -7  -8   6        0.26        1.58      2.89 o 
  -6  -8   6       60.71       53.17      5.19 o 
  -5  -8   6       40.79       36.96      4.17 o 
  -4  -8   6       13.21        9.83      3.30 o 
  -3  -8   6        0.76        2.62      2.52 o 
  -2  -8   6        4.82        5.52      2.83 o 
  -1  -8   6        0.01       -0.67      2.69 o 
   0  -8   6      198.90      210.03      5.78 o 
   1  -8   6      385.27      420.50     11.18 o 
   2  -8   6       89.28       92.50      5.83 o 
   3  -8   6        1.53       -2.93      2.93 o 
   4  -8   6        0.01       -2.52      2.96 o 
   5  -8   6        1.19       -0.30      3.73 o 
   6  -8   6        8.65        4.34      3.84 o 
   7  -8   6        3.42        4.78      3.84 o 
  -9  -7   6       83.83       87.54      7.75 o 
  -8  -7   6       39.23       45.88      5.32 o 
  -7  -7   6       14.40       20.59      3.10 o 
  -6  -7   6       11.13        9.22      3.10 o 
  -5  -7   6        4.30        5.08      2.49 o 
  -4  -7   6        0.35       -2.25      2.42 o 
  -3  -7   6       44.83       39.43      3.64 o 
  -2  -7   6        1.43        3.63      2.39 o 
  -1  -7   6      249.15      261.02      7.78 o 
   0  -7   6      249.21      269.44     10.23 o 
   1  -7   6       31.24       36.02      3.77 o 
   2  -7   6        8.42       11.00      2.83 o 
   3  -7   6       56.19       62.98      4.78 o 
   4  -7   6       31.78       23.70      4.01 o 
   5  -7   6        7.40        2.25      3.26 o 
   6  -7   6        1.55        0.00      3.97 o 
   7  -7   6       35.16       43.28      5.22 o 
 -10  -6   6       26.37       23.25      5.89 o 
  -9  -6   6       88.05       97.96      7.31 o 
  -8  -6   6        2.78        3.26      3.23 o 
  -7  -6   6       50.35       45.69      4.98 o 
  -6  -6   6        2.83        4.07      2.56 o 
  -5  -6   6        0.16        1.08      2.59 o 
  -4  -6   6        4.74        5.18      2.46 o 
  -3  -6   6      122.53      115.38      5.30 o 
  -2  -6   6        5.58        6.56      1.85 o 
  -1  -6   6        4.00        3.50      1.88 o 
   0  -6   6       13.12       10.48      1.66 o 
   1  -6   6       33.56       41.61      3.47 o 
   2  -6   6       56.52       65.01      4.18 o 
   3  -6   6       38.18       41.54      3.67 o 
   4  -6   6        9.51        4.78      2.93 o 
   5  -6   6       43.53       33.63      4.65 o 
   6  -6   6       58.55       52.56      5.19 o 
   7  -6   6       42.37       38.91      5.08 o 
   8  -6   6       83.65       91.75      7.65 o 
 -10  -5   6        0.22        3.83      3.50 o 
  -9  -5   6        1.25        1.24      3.20 o 
  -8  -5   6        7.95        5.52      3.33 o 
  -7  -5   6       20.45       26.42      3.43 o 
  -6  -5   6       29.61       32.52      3.40 o 
  -5  -5   6        0.51        0.20      2.22 o 
  -4  -5   6       13.47       12.08      2.36 o 
  -3  -5   6       39.44       40.00      3.30 o 
  -2  -5   6      137.11      145.79      5.20 o 
  -1  -5   6        1.29       -1.24      1.55 o 
   0  -5   6      145.38      173.67      4.04 o 
   1  -5   6       51.80       56.62      3.81 o 
   2  -5   6       10.41       12.48      2.73 o 
   3  -5   6        2.97        1.98      2.29 o 
   4  -5   6        0.58       -2.46      2.46 o 
   5  -5   6        0.31        2.25      2.72 o 
   6  -5   6       18.81       23.66      4.14 o 
   7  -5   6        5.77        5.08      3.26 o 
   8  -5   6        1.68        4.98      3.94 o 
 -11  -4   6        4.24       -3.73      4.10 o 
 -10  -4   6        1.22       -0.34      3.13 o 
  -9  -4   6       26.40       32.44      4.27 o 
  -8  -4   6       20.24       26.82      3.90 o 
  -7  -4   6       35.68       38.48      3.57 o 
  -6  -4   6        4.12        2.42      2.36 o 
  -5  -4   6       51.09       51.80      3.57 o 
  -4  -4   6      226.18      230.44      6.63 o 
  -3  -4   6      913.28      898.66     12.18 o 
  -2  -4   6      364.03      365.73      7.58 o 
  -1  -4   6       32.76       28.99      2.59 o 
   0  -4   6      166.44      159.58      6.41 o 
   1  -4   6       91.23      106.80      4.69 o 
   2  -4   6      467.17      513.68     10.21 o 
   3  -4   6      218.07      231.62      7.40 o 
   4  -4   6      450.33      459.88     10.97 o 
   5  -4   6       45.95       46.13      4.68 o 
   6  -4   6       76.30       70.30      5.79 o 
   7  -4   6       65.93       78.63      5.83 o 
   8  -4   6       34.92       36.55      5.35 o 
 -11  -3   6        3.33        6.09      3.70 o 
 -10  -3   6        1.76        8.88      2.76 o 
  -9  -3   6       50.22       39.33      5.22 o 
  -8  -3   6        1.09        6.36      2.49 o 
  -7  -3   6      125.95      125.74      5.87 o 
  -6  -3   6       11.14        8.65      2.09 o 
  -5  -3   6       60.18       51.78      3.40 o 
  -4  -3   6       15.13       20.73      2.32 o 
  -3  -3   6      148.50      143.79      4.70 o 
  -2  -3   6      115.57      137.56      4.56 o 
  -1  -3   6       36.06       40.85      2.80 o 
   0  -3   6      216.38      234.70      5.49 o 
   1  -3   6      141.50      150.41      5.17 o 
   2  -3   6        9.43        9.02      2.05 o 
   3  -3   6       53.10       49.82      3.71 o 
   4  -3   6        2.50        4.31      2.49 o 
   5  -3   6      181.75      163.09      7.60 o 
   6  -3   6       92.91       83.33      6.33 o 
   7  -3   6       27.93       33.35      4.68 o 
   8  -3   6       19.67       21.67      4.81 o 
 -11  -2   6        2.59        0.00      3.40 o 
 -10  -2   6        7.61       13.19      3.30 o 
  -9  -2   6       19.03       14.27      3.84 o 
  -8  -2   6      122.98      124.70      6.37 o 
  -7  -2   6        0.31       -1.45      2.05 o 
  -6  -2   6        8.24        5.18      2.05 o 
  -5  -2   6      339.26      363.12      8.11 o 
  -4  -2   6        3.25        4.41      1.95 o 
  -3  -2   6       18.12       23.39      2.19 o 
  -2  -2   6      901.26      880.37     10.71 o 
  -1  -2   6      802.79      821.40     10.23 o 
   0  -2   6     1143.69     1146.26     26.12 o 
   1  -2   6      227.97      229.60      6.20 o 
   2  -2   6       13.56        8.18      1.92 o 
   3  -2   6      370.65      353.86      8.79 o 
   4  -2   6      127.14      132.44      6.04 o 
   5  -2   6       80.09       68.30      5.26 o 
   6  -2   6      211.43      219.99      9.15 o 
   7  -2   6       40.13       42.68      5.15 o 
   8  -2   6        5.34        8.92      3.70 o 
 -11  -1   6        0.32        2.72      3.40 o 
 -10  -1   6        0.35        3.90      3.40 o 
  -9  -1   6        2.15       -0.54      2.99 o 
  -8  -1   6      281.13      267.23      9.13 o 
  -7  -1   6       56.29       64.16      4.38 o 
  -6  -1   6        0.29        1.75      1.68 o 
  -5  -1   6      198.77      258.30      6.73 o 
  -4  -1   6        2.61        5.65      1.82 o 
  -3  -1   6     1644.15     1733.90     15.41 o 
  -2  -1   6      290.11      301.85      6.22 o 
  -1  -1   6       62.90       64.83      3.03 o 
   0  -1   6     1243.43     1347.07     23.93 o 
   1  -1   6      521.50      514.03      9.16 o 
   2  -1   6       96.29       94.91      4.32 o 
   3  -1   6        0.63       -1.88      1.88 o 
   4  -1   6      189.65      203.71      7.26 o 
   5  -1   6      188.10      157.30      7.26 o 
   6  -1   6       66.42       71.67      5.25 o 
   7  -1   6        3.39        3.36      3.43 o 
   8  -1   6        0.40       -2.79      3.67 o 
 -11   0   6       12.73        9.52      3.80 o 
 -10   0   6        1.37        4.81      2.89 o 
  -9   0   6        4.60        5.25      3.13 o 
  -8   0   6       78.36       74.19      5.05 o 
  -7   0   6       81.59       72.62      4.75 o 
  -6   0   6       59.18       52.35      3.64 o 
  -5   0   6      102.79       82.11      4.15 o 
  -4   0   6      238.41      237.63      6.10 o 
  -3   0   6     1345.32     1418.73     14.27 o 
  -2   0   6        8.56        3.36      1.31 o 
  -1   0   6     1184.48     1153.71     12.54 o 
   0   0   6        0.52        0.01      1.00 o 
   1   0   6       14.48        9.39      1.95 o 
   2   0   6       74.14       74.59      4.04 o 
   3   0   6      343.86      338.76      8.85 o 
   4   0   6       26.44       27.80      3.37 o 
   5   0   6        0.16       -0.47      2.76 o 
   6   0   6       53.98       60.31      4.95 o 
   7   0   6       14.22       11.57      3.94 o 
   8   0   6        0.00        2.49      4.00 o 
 -11   1   6      101.62      116.44      7.99 o 
 -10   1   6       19.49       18.44      4.07 o 
  -9   1   6      193.07      180.66      8.20 o 
  -8   1   6      259.66      232.51      8.72 o 
  -7   1   6        2.36        2.86      2.62 o 
  -6   1   6      135.34      120.85      5.50 o 
  -5   1   6      228.30      254.82      7.14 o 
  -4   1   6        5.52        2.32      1.48 o 
  -3   1   6       34.53       23.27      2.26 o 
  -2   1   6      197.05      211.99      5.69 o 
  -1   1   6      467.68      450.32      8.29 o 
   0   1   6      871.79      930.64     16.38 o 
   1   1   6      179.55      186.87      5.92 o 
   2   1   6       11.56       13.53      2.56 o 
   3   1   6       71.23       84.40      4.75 o 
   4   1   6        0.16        0.00      2.35 o 
   5   1   6       49.09       47.85      4.65 o 
   6   1   6        1.52        1.45      2.69 o 
   7   1   6        6.73       12.31      3.13 o 
   8   1   6       19.81       12.82      4.64 o 
 -11   2   6        3.44       -3.13      4.31 o 
 -10   2   6      235.12      226.01      9.93 o 
  -9   2   6      109.12      110.52      6.91 o 
  -8   2   6        4.18        1.21      3.16 o 
  -7   2   6      108.80      130.58      6.20 o 
  -6   2   6        3.03        3.06      2.25 o 
  -5   2   6        9.93       11.31      2.49 o 
  -4   2   6      201.73      176.92      6.05 o 
  -3   2   6        7.70        6.02      1.82 o 
  -2   2   6       46.76       55.28      3.47 o 
  -1   2   6      220.90      219.28      6.26 o 
   0   2   6        9.64        8.70      1.36 o 
   1   2   6       12.03        8.04      1.99 o 
   2   2   6       12.25       18.81      2.59 o 
   3   2   6        2.32        6.26      2.15 o 
   4   2   6       42.52       39.63      3.97 o 
   5   2   6       47.79       40.77      4.65 o 
   6   2   6        9.71        4.21      3.33 o 
   7   2   6        5.82        1.01      3.77 o 
 -11   3   6       23.18       32.91      4.98 o 
 -10   3   6       39.14       41.47      5.15 o 
  -9   3   6       21.24       26.15      4.58 o 
  -8   3   6       78.99       80.72      5.29 o 
  -7   3   6       60.97       63.15      4.51 o 
  -6   3   6        3.83        4.31      2.09 o 
  -5   3   6        2.68        1.31      2.09 o 
  -4   3   6       90.75       98.28      4.82 o 
  -3   3   6      545.66      547.61     10.40 o 
  -2   3   6      240.34      222.05      6.97 o 
  -1   3   6        2.25        7.23      1.78 o 
   0   3   6      264.67      268.73      5.33 o 
   1   3   6        9.66        5.79      2.15 o 
   2   3   6       20.51       19.49      2.89 o 
   3   3   6       17.37       22.55      3.33 o 
   4   3   6       30.84       34.60      4.04 o 
   5   3   6       71.46       61.06      5.12 o 
   6   3   6        2.76       -0.64      3.30 o 
   7   3   6       17.85       23.32      4.21 o 
 -11   4   6        3.40       10.40      3.70 o 
 -10   4   6       15.16        9.66      4.37 o 
  -9   4   6       48.56       43.73      4.65 o 
  -8   4   6       27.48       28.30      3.84 o 
  -7   4   6       34.09       25.62      3.80 o 
  -6   4   6        5.34       10.46      2.56 o 
  -5   4   6       12.46       15.21      2.69 o 
  -4   4   6       10.40        5.01      2.25 o 
  -3   4   6      116.02      106.15      5.09 o 
  -2   4   6       13.39        9.76      2.12 o 
  -1   4   6      186.53      191.89      6.72 o 
   0   4   6       29.10       26.28      4.21 o 
   1   4   6       75.87       80.73      4.78 o 
   2   4   6       83.29       87.95      5.53 o 
   3   4   6       30.15       22.25      3.97 o 
   4   4   6       48.46       44.31      5.12 o 
   5   4   6        0.10        0.00      3.36 o 
   6   4   6        0.31       -3.26      3.26 o 
 -10   5   6        1.45        1.75      3.43 o 
  -9   5   6       14.21       13.36      3.90 o 
  -8   5   6        0.05        1.45      2.62 o 
  -7   5   6       31.16       25.95      3.97 o 
  -6   5   6       12.76        9.52      2.89 o 
  -5   5   6       69.69       67.68      4.75 o 
  -4   5   6       50.03       59.57      4.51 o 
  -3   5   6      183.90      170.37      6.89 o 
  -2   5   6       11.15       11.74      3.06 o 
  -1   5   6       50.66       55.50      4.21 o 
   0   5   6        0.00       -1.72      1.72 o 
   1   5   6       63.27       69.79      4.95 o 
   2   5   6       57.17       43.14      4.28 o 
   3   5   6      179.43      171.93      8.34 o 
   4   5   6        0.03        1.21      3.20 o 
   5   5   6       17.84       28.37      4.41 o 
   6   5   6        2.74       -2.59      3.70 o 
  -9   6   6        2.71        3.77      3.43 o 
  -8   6   6        0.74        0.30      2.89 o 
  -7   6   6        0.25       -2.72      2.72 o 
  -6   6   6        0.51        0.27      2.59 o 
  -5   6   6        3.49        0.50      2.83 o 
  -4   6   6        0.13       -2.46      2.83 o 
  -3   6   6        1.72        0.71      2.15 o 
  -2   6   6        2.04        4.54      2.29 o 
  -1   6   6       84.24       74.50      5.09 o 
   0   6   6       73.25       74.08      3.82 o 
   1   6   6       34.28       36.32      4.44 o 
   2   6   6        4.87       -0.27      3.53 o 
   3   6   6       14.11       13.16      3.67 o 
   4   6   6       21.45       36.92      4.51 o 
   5   6   6       16.37       18.20      4.64 o 
  -9   7   6        3.45        2.22      3.70 o 
  -8   7   6        0.02       -1.01      2.96 o 
  -7   7   6        4.71       -2.56      3.70 o 
  -6   7   6        3.33       -0.61      3.33 o 
  -5   7   6        8.50       14.50      2.76 o 
  -4   7   6        0.28       -2.96      2.96 o 
  -3   7   6        0.43        1.35      2.72 o 
  -2   7   6        8.34       12.95      3.57 o 
  -1   7   6       60.37       61.83      5.86 o 
   0   7   6       25.77       26.82      3.07 o 
   1   7   6        1.99       -0.61      2.99 o 
   2   7   6        1.25        6.02      3.13 o 
   3   7   6        7.61       -1.35      4.10 o 
   4   7   6       18.81       16.82      4.44 o 
  -8   8   6        8.53       17.09      4.04 o 
  -7   8   6        9.41       13.26      3.77 o 
  -6   8   6        4.96        3.97      2.93 o 
  -5   8   6       91.26       93.59      6.54 o 
  -4   8   6       29.11       38.33      4.64 o 
  -3   8   6        2.29        4.88      3.47 o 
  -2   8   6        0.91        0.30      3.67 o 
  -1   8   6       84.93       78.86      6.60 o 
   0   8   6       57.41       59.11     10.39 o 
   1   8   6        8.77       13.02      3.80 o 
   2   8   6        4.32        1.75      3.84 o 
  -6   9   6        1.61        0.37      4.51 o 
  -5   9   6      107.93      108.33      8.05 o 
  -4   9   6       12.35       13.86      4.14 o 
  -3   9   6        0.88        1.04      3.90 o 
  -2   9   6       35.52       36.12      5.28 o 
  -1   9   6       10.30       17.46      4.37 o 
   0   9   6       12.09        7.43      4.85 o 
  -4 -11   7        2.05        3.94      3.50 o 
  -3 -11   7        3.73        7.64      2.89 o 
  -2 -11   7       13.92       17.60      4.51 o 
  -1 -11   7        6.77        6.36      3.30 o 
   0 -11   7        0.56        0.95      2.52 o 
   1 -11   7        0.00       -0.67      3.50 o 
   2 -11   7        4.01       -1.04      3.90 o 
   3 -11   7        0.37        2.56      3.50 o 
  -6 -10   7        0.10       -3.70      3.70 o 
  -5 -10   7        0.63       -3.90      3.90 o 
  -4 -10   7        0.49       -3.46      3.46 o 
  -3 -10   7       15.17       13.93      3.84 o 
  -2 -10   7        0.03        2.12      2.79 o 
  -1 -10   7        4.69        2.39      3.13 o 
   0 -10   7        2.02        1.40      3.15 o 
   1 -10   7       23.25       24.20      4.58 o 
   2 -10   7        9.20       15.85      4.54 o 
   3 -10   7       23.50       28.54      4.54 o 
   4 -10   7        8.29       12.31      4.27 o 
  -7  -9   7        1.46        2.46      3.13 o 
  -6  -9   7        2.99        4.58      3.33 o 
  -5  -9   7       55.47       60.34      5.32 o 
  -4  -9   7        0.51        1.72      2.83 o 
  -3  -9   7      127.77      128.02      6.74 o 
  -2  -9   7       32.11       23.90      4.51 o 
  -1  -9   7      237.74      251.04      8.99 o 
   0  -9   7      828.35      869.68     13.47 o 
   1  -9   7      142.73      164.03      7.82 o 
   2  -9   7       12.79       16.29      3.53 o 
   3  -9   7        5.17        3.33      3.30 o 
   4  -9   7        6.29        5.48      3.94 o 
   5  -9   7       38.10       36.08      4.98 o 
  -8  -8   7       27.95       19.25      4.95 o 
  -7  -8   7       14.76       16.32      4.04 o 
  -6  -8   7        6.68        5.58      2.99 o 
  -5  -8   7       30.39       29.32      3.90 o 
  -4  -8   7       42.35       37.87      4.41 o 
  -3  -8   7       46.59       38.11      4.38 o 
  -2  -8   7       21.03       24.37      3.57 o 
  -1  -8   7      100.54      100.88      5.90 o 
   0  -8   7      118.57      123.77      4.61 o 
   1  -8   7        3.40        5.69      2.96 o 
   2  -8   7       48.40       42.96      4.24 o 
   3  -8   7        0.45       -3.23      3.23 o 
   4  -8   7        1.40        0.00      3.09 o 
   5  -8   7        3.49        6.12      3.53 o 
   6  -8   7        0.30        6.32      3.57 o 
  -9  -7   7       20.57       24.90      4.41 o 
  -8  -7   7        1.31        5.79      3.16 o 
  -7  -7   7      161.59      159.65      8.33 o 
  -6  -7   7      117.20      117.99      7.08 o 
  -5  -7   7       51.17       40.04      4.71 o 
  -4  -7   7      162.80      161.72      6.92 o 
  -3  -7   7      273.03      259.83      8.22 o 
  -2  -7   7      681.60      656.90     12.76 o 
  -1  -7   7      249.22      243.51      7.95 o 
   0  -7   7       18.77       21.93      3.31 o 
   1  -7   7       11.09        9.76      2.79 o 
   2  -7   7       78.54       74.15      4.99 o 
   3  -7   7       35.70       39.45      4.21 o 
   4  -7   7      116.95      117.31      6.84 o 
   5  -7   7      105.40      115.82      7.21 o 
   6  -7   7        9.65       20.25      4.31 o 
   7  -7   7        2.11        4.41      3.60 o 
 -10  -6   7       15.81       14.03      4.54 o 
  -9  -6   7       40.98       49.08      5.55 o 
  -8  -6   7       33.30       44.16      4.95 o 
  -7  -6   7      116.62      126.71      7.05 o 
  -6  -6   7       93.83       94.39      5.86 o 
  -5  -6   7        5.59        4.68      3.06 o 
  -4  -6   7      172.98      170.31      6.62 o 
  -3  -6   7      156.61      174.76      6.38 o 
  -2  -6   7        0.09       -0.94      1.75 o 
  -1  -6   7       15.96       12.05      2.56 o 
   0  -6   7        9.55        8.15      1.71 o 
   1  -6   7        8.52        9.25      2.46 o 
   2  -6   7       29.73       23.70      3.47 o 
   3  -6   7       59.07       36.27      4.41 o 
   4  -6   7       22.73       26.99      3.53 o 
   5  -6   7      276.14      276.51     10.24 o 
   6  -6   7        3.28       11.03      3.43 o 
   7  -6   7        0.19        0.00      3.94 o 
 -10  -5   7        2.58        6.63      3.53 o 
  -9  -5   7        2.68        1.55      3.23 o 
  -8  -5   7        0.39       -0.57      2.96 o 
  -7  -5   7       94.92      107.60      6.13 o 
  -6  -5   7       24.58       39.24      3.74 o 
  -5  -5   7      469.25      490.16     10.87 o 
  -4  -5   7      135.00      130.05      5.33 o 
  -3  -5   7       14.09       15.14      2.49 o 
  -2  -5   7        1.21        0.34      1.61 o 
  -1  -5   7       10.37        7.10      2.09 o 
   0  -5   7      154.33      160.18      4.12 o 
   1  -5   7        0.77        3.70      2.05 o 
   2  -5   7       20.87       22.31      3.26 o 
   3  -5   7       45.36       40.10      4.18 o 
   4  -5   7       64.96       68.07      5.25 o 
   5  -5   7      184.74      187.75      8.37 o 
   6  -5   7        2.20        7.27      2.86 o 
   7  -5   7       22.47       34.59      4.24 o 
 -11  -4   7        7.32       11.94      3.80 o 
 -10  -4   7        0.68        7.30      2.99 o 
  -9  -4   7        5.84        2.96      3.43 o 
  -8  -4   7        3.02        2.09      2.76 o 
  -7  -4   7       43.48       40.84      3.94 o 
  -6  -4   7        0.04       -1.88      2.09 o 
  -5  -4   7        1.34        0.74      1.88 o 
  -4  -4   7      188.65      192.54      6.39 o 
  -3  -4   7       89.59      105.98      4.55 o 
  -2  -4   7       65.63       75.92      3.91 o 
  -1  -4   7      654.30      715.11     11.19 o 
   0  -4   7     1612.21     1677.65     20.93 o 
   1  -4   7      330.87      329.96      8.24 o 
   2  -4   7       71.93       73.19      4.41 o 
   3  -4   7       48.57       51.62      3.81 o 
   4  -4   7      196.21      179.72      7.80 o 
   5  -4   7      182.30      173.28      7.90 o 
   6  -4   7       28.77       30.63      4.58 o 
   7  -4   7       60.49       61.69      6.57 o 
   8  -4   7        9.89       13.76      4.21 o 
 -11  -3   7        0.14       -2.89      3.70 o 
 -10  -3   7       14.62       22.04      4.11 o 
  -9  -3   7        1.90        5.65      2.79 o 
  -8  -3   7       12.32       14.74      2.93 o 
  -7  -3   7       25.97       34.30      3.60 o 
  -6  -3   7       12.76       11.00      2.69 o 
  -5  -3   7      295.94      295.37      7.76 o 
  -4  -3   7        0.00        2.09      1.58 o 
  -3  -3   7       92.35      114.37      4.59 o 
  -2  -3   7       69.39       66.50      3.64 o 
  -1  -3   7      128.38      126.48      4.69 o 
   0  -3   7        1.85        1.26      1.08 o 
   1  -3   7      221.39      226.47      6.87 o 
   2  -3   7       72.89       75.15      4.35 o 
   3  -3   7        8.18        5.45      2.76 o 
   4  -3   7       10.42       16.59      3.10 o 
   5  -3   7      224.35      244.79      9.12 o 
   6  -3   7      241.58      225.73      9.39 o 
   7  -3   7       12.85       16.05      3.94 o 
   8  -3   7       14.22       15.51      4.71 o 
 -11  -2   7        6.54        1.41      3.80 o 
 -10  -2   7        0.02       -2.49      3.46 o 
  -9  -2   7      102.85       93.15      6.67 o 
  -8  -2   7        0.44       -0.24      2.76 o 
  -7  -2   7        4.96        2.56      2.52 o 
  -6  -2   7        0.80        1.14      1.95 o 
  -5  -2   7      231.65      208.83      6.53 o 
  -4  -2   7      182.94      202.47      6.02 o 
  -3  -2   7        0.04       -0.71      1.65 o 
  -2  -2   7      235.04      213.92      5.76 o 
  -1  -2   7       98.72      110.29      4.32 o 
   0  -2   7      143.79      150.94      6.10 o 
   1  -2   7      226.39      222.56      6.56 o 
   2  -2   7       30.95       36.86      3.27 o 
   3  -2   7      155.80      166.99      6.38 o 
   4  -2   7       71.32       68.45      5.09 o 
   5  -2   7      269.50      273.19      9.70 o 
   6  -2   7       32.61       26.66      4.75 o 
   7  -2   7       23.96       26.89      4.37 o 
   8  -2   7        0.12       -3.13      3.13 o 
 -11  -1   7        1.97        6.56      3.60 o 
 -10  -1   7       56.57       56.90      5.79 o 
  -9  -1   7       15.00       12.15      3.77 o 
  -8  -1   7       28.72       29.05      3.80 o 
  -7  -1   7      106.89      104.62      5.80 o 
  -6  -1   7        0.43        1.11      1.58 o 
  -5  -1   7        0.14        3.16      1.88 o 
  -4  -1   7      437.64      442.04      8.75 o 
  -3  -1   7      586.78      644.33     10.13 o 
  -2  -1   7      292.86      302.59      6.99 o 
  -1  -1   7       13.62       23.29      2.25 o 
   0  -1   7      232.03      251.31      4.73 o 
   1  -1   7       50.05       51.74      3.37 o 
   2  -1   7       24.47       13.06      2.83 o 
   3  -1   7       10.77       10.70      2.79 o 
   4  -1   7      395.18      393.55     10.68 o 
   5  -1   7       16.37       14.50      3.57 o 
   6  -1   7        0.18        2.05      2.69 o 
   7  -1   7        0.77       -0.67      3.70 o 
 -11   0   7        1.91       -2.76      4.10 o 
 -10   0   7       92.10       96.22      6.54 o 
  -9   0   7        8.23        6.46      3.90 o 
  -8   0   7       18.83       12.89      3.20 o 
  -7   0   7        1.61       -2.35      2.35 o 
  -6   0   7        3.09        3.57      2.02 o 
  -5   0   7      144.66      140.04      5.37 o 
  -4   0   7       90.83       99.45      4.32 o 
  -3   0   7        7.61        5.22      1.78 o 
  -2   0   7       18.83       22.32      2.42 o 
  -1   0   7      262.97      295.34      7.12 o 
   0   0   7       34.29       37.73      2.23 o 
   1   0   7      261.25      278.45      7.72 o 
   2   0   7       66.53       50.67      4.01 o 
   3   0   7        1.21        2.72      1.85 o 
   4   0   7       26.54       26.62      3.26 o 
   5   0   7        6.60        0.54      3.10 o 
   6   0   7        0.02        1.82      2.46 o 
   7   0   7        0.26        3.06      3.06 o 
 -11   1   7       17.21       22.91      4.24 o 
 -10   1   7        2.82        5.85      3.63 o 
  -9   1   7      138.13      139.64      7.38 o 
  -8   1   7        0.25       -0.74      2.62 o 
  -7   1   7        1.46        0.44      2.25 o 
  -6   1   7        9.67        8.71      2.46 o 
  -5   1   7      253.32      248.60      7.34 o 
  -4   1   7        4.40       12.78      2.02 o 
  -3   1   7        0.52        5.69      1.78 o 
  -2   1   7        3.05        0.74      1.51 o 
  -1   1   7       41.86       39.37      3.23 o 
   0   1   7       26.29       21.57      4.65 o 
   1   1   7       21.79       20.77      2.86 o 
   2   1   7        9.86        9.62      2.12 o 
   3   1   7        3.80        2.19      2.56 o 
   4   1   7        8.32        9.86      2.39 o 
   5   1   7       17.87       20.56      3.50 o 
   6   1   7        4.71        3.13      3.40 o 
   7   1   7        6.49        8.11      3.43 o 
 -11   2   7        4.48        9.55      3.73 o 
 -10   2   7      128.56      115.12      7.85 o 
  -9   2   7       40.34       32.42      5.32 o 
  -8   2   7       78.59       68.32      5.39 o 
  -7   2   7      246.38      218.59      8.35 o 
  -6   2   7        0.93        0.20      2.29 o 
  -5   2   7       22.37       20.77      2.89 o 
  -4   2   7        0.14       52.85      3.80 o 
  -3   2   7       49.85       50.73      3.67 o 
  -2   2   7       37.63       49.33      3.33 o 
  -1   2   7        0.49        2.02      1.55 o 
   0   2   7       33.84       29.92      2.23 o 
   1   2   7       14.73       12.52      2.32 o 
   2   2   7        1.86        0.84      2.29 o 
   3   2   7        2.60        1.65      2.59 o 
   4   2   7       65.73       58.47      4.85 o 
   5   2   7       32.17       29.35      4.24 o 
   6   2   7        0.06       -3.30      3.73 o 
   7   2   7        0.11       -1.11      3.43 o 
 -11   3   7       27.65       33.52      5.38 o 
 -10   3   7       14.38        4.91      4.21 o 
  -9   3   7        0.24        0.87      2.56 o 
  -8   3   7      122.55      121.17      7.18 o 
  -7   3   7      108.53       95.30      5.80 o 
  -6   3   7       95.60       73.24      5.06 o 
  -5   3   7      309.15      349.76      9.41 o 
  -4   3   7        3.15        1.92      2.12 o 
  -3   3   7       69.91       89.63      4.89 o 
  -2   3   7        0.02       -1.48      1.72 o 
  -1   3   7        0.44        1.31      2.05 o 
   0   3   7      100.13      101.82      4.10 o 
   1   3   7        5.57        3.60      2.32 o 
   2   3   7        7.30        8.75      2.66 o 
   3   3   7        2.75        2.29      2.76 o 
   4   3   7       18.58       16.32      3.57 o 
   5   3   7        3.89        2.83      3.47 o 
   6   3   7        1.02        6.96      2.99 o 
 -10   4   7        1.30       -2.05      3.94 o 
  -9   4   7        0.61        7.74      2.96 o 
  -8   4   7        0.25        2.25      2.32 o 
  -7   4   7       10.72       15.17      3.40 o 
  -6   4   7       18.60       14.03      3.33 o 
  -5   4   7        0.59        0.00      2.66 o 
  -4   4   7      121.07      123.00      6.00 o 
  -3   4   7        0.84        3.90      2.09 o 
  -2   4   7      118.23      107.28      5.73 o 
  -1   4   7       35.23       33.26      3.70 o 
   0   4   7      196.93      193.69      6.23 o 
   1   4   7       18.07       15.24      3.23 o 
   2   4   7       37.80       25.85      3.57 o 
   3   4   7       44.31       40.13      4.14 o 
   4   4   7        2.75        5.18      3.06 o 
   5   4   7        0.09        0.34      2.99 o 
   6   4   7        0.52       -2.59      3.40 o 
 -10   5   7        8.08        2.52      4.17 o 
  -9   5   7        1.86        1.31      3.77 o 
  -8   5   7       16.61       22.65      3.74 o 
  -7   5   7        1.53        3.06      2.56 o 
  -6   5   7        0.01        0.77      2.59 o 
  -5   5   7        4.41        2.46      2.59 o 
  -4   5   7       22.75       32.11      3.63 o 
  -3   5   7       84.31       81.54      5.16 o 
  -2   5   7        7.38        8.55      2.99 o 
  -1   5   7       66.62       55.61      4.99 o 
   0   5   7      105.25      105.69      4.53 o 
   1   5   7        0.11       -1.31      2.79 o 
   2   5   7        7.49        9.52      3.20 o 
   3   5   7       17.36       19.38      4.54 o 
   4   5   7        0.42        2.66      2.96 o 
   5   5   7        2.09        2.89      3.23 o 
  -9   6   7        4.69        5.99      4.31 o 
  -8   6   7        3.84        4.91      3.33 o 
  -7   6   7        8.57        6.39      3.77 o 
  -6   6   7        0.04       -3.13      3.13 o 
  -5   6   7       95.88       86.57      6.20 o 
  -4   6   7        8.29        5.82      2.93 o 
  -3   6   7       15.96       20.76      3.13 o 
  -2   6   7       16.31        9.39      3.74 o 
  -1   6   7        1.71       -1.58      3.13 o 
   0   6   7      235.82      233.20      6.60 o 
   1   6   7        1.80        2.89      3.16 o 
   2   6   7       31.95       47.09      4.95 o 
   3   6   7       10.75       12.01      4.41 o 
   4   6   7        0.09       -3.83      3.83 o 
  -8   7   7        1.30        0.34      3.36 o 
  -7   7   7        2.38        5.65      3.13 o 
  -6   7   7        4.12        8.21      3.23 o 
  -5   7   7        7.62       -1.21      3.80 o 
  -4   7   7        4.14        0.00      3.16 o 
  -3   7   7       76.66       73.23      6.10 o 
  -2   7   7       29.59       34.53      4.58 o 
  -1   7   7       40.68       49.82      5.35 o 
   0   7   7        1.76        0.00      2.23 o 
   1   7   7        0.57        3.57      3.06 o 
   2   7   7        8.83        9.62      4.00 o 
   3   7   7        0.77       -1.85      3.13 o 
  -7   8   7        0.00        3.67      3.30 o 
  -6   8   7        1.69       -3.87      3.87 o 
  -5   8   7        2.70        8.41      3.60 o 
  -4   8   7        3.07        1.65      3.60 o 
  -3   8   7       76.38       74.20      6.33 o 
  -2   8   7       37.02       32.52      5.35 o 
  -1   8   7        0.28       -3.67      3.87 o 
   0   8   7        4.50        2.07      2.26 o 
   1   8   7        2.90        4.34      3.20 o 
  -4   9   7        0.05        7.00      3.13 o 
  -3   9   7        0.61       -3.80      3.80 o 
  -2   9   7        4.97        9.92      3.97 o 
  -4 -11   8        7.73        5.82      4.07 o 
  -3 -11   8        2.74        2.83      3.60 o 
  -2 -11   8        0.30        7.60      2.76 o 
  -1 -11   8        0.15        2.76      3.60 o 
   0 -11   8        2.67       -0.23      2.58 o 
   1 -11   8        3.66        5.65      3.73 o 
   2 -11   8       16.13       28.03      4.34 o 
  -6 -10   8        4.44        6.56      3.77 o 
  -5 -10   8       11.99       12.72      3.97 o 
  -4 -10   8       14.36       11.81      3.77 o 
  -3 -10   8        0.79        0.30      3.03 o 
  -2 -10   8        0.21       -1.55      3.23 o 
  -1 -10   8       16.07       20.05      3.77 o 
   0 -10   8        0.01        2.79      2.79 o 
   1 -10   8       21.85       21.67      4.31 o 
   2 -10   8        0.01        0.00      3.23 o 
   3 -10   8        3.13        5.21      4.14 o 
   4 -10   8       38.12       32.38      5.82 o 
  -7  -9   8       12.70       15.95      4.47 o 
  -6  -9   8        0.03        2.66      3.36 o 
  -5  -9   8       12.18        7.77      3.73 o 
  -4  -9   8        0.68       -1.18      2.56 o 
  -3  -9   8       12.84        7.71      3.60 o 
  -2  -9   8       68.49       62.17      4.98 o 
  -1  -9   8       12.13       12.75      3.87 o 
   0  -9   8        9.02        7.74      2.30 o 
   1  -9   8       35.95       27.70      4.31 o 
   2  -9   8       17.71        9.93      4.27 o 
   3  -9   8       12.05        7.94      3.84 o 
   4  -9   8       11.31        6.46      4.00 o 
   5  -9   8       31.53       40.59      5.25 o 
  -8  -8   8        0.93        4.24      3.23 o 
  -7  -8   8        0.14       -3.67      3.67 o 
  -6  -8   8        0.58       -2.69      3.50 o 
  -5  -8   8       64.73       65.30      5.32 o 
  -4  -8   8        1.17        4.27      2.72 o 
  -3  -8   8      183.91      155.47      7.39 o 
  -2  -8   8      425.72      466.95     11.80 o 
  -1  -8   8      326.38      343.12     10.32 o 
   0  -8   8       12.60       15.47      2.42 o 
   1  -8   8       45.71       45.08      4.61 o 
   2  -8   8      127.75      121.58      7.08 o 
   3  -8   8        1.22        4.10      2.99 o 
   4  -8   8        0.94        1.88      3.46 o 
   5  -8   8       93.39       99.28      7.51 o 
   6  -8   8        9.32       16.38      4.31 o 
  -9  -7   8       77.67       87.53      7.75 o 
  -8  -7   8        0.02        3.90      3.40 o 
  -7  -7   8      286.48      287.57     10.78 o 
  -6  -7   8       92.32       95.93      6.20 o 
  -5  -7   8       89.34       75.92      5.73 o 
  -4  -7   8        7.75        7.94      3.47 o 
  -3  -7   8       88.19       81.65      5.70 o 
  -2  -7   8       86.09       90.38      5.29 o 
  -1  -7   8       12.18       16.86      3.03 o 
   0  -7   8      176.96      161.38      4.86 o 
   1  -7   8       96.93       95.21      5.90 o 
   2  -7   8       51.29       51.62      4.95 o 
   3  -7   8       61.06       56.81      5.35 o 
   4  -7   8       49.18       49.53      5.15 o 
   5  -7   8       44.24       45.11      5.32 o 
   6  -7   8        1.32        8.14      3.33 o 
 -10  -6   8        9.04        8.18      4.24 o 
  -9  -6   8        5.06       12.08      3.84 o 
  -8  -6   8       19.89       19.42      4.17 o 
  -7  -6   8       60.83       54.35      5.19 o 
  -6  -6   8        8.46       10.83      3.26 o 
  -5  -6   8        1.26        2.32      2.99 o 
  -4  -6   8       22.33       17.90      3.10 o 
  -3  -6   8      326.42      337.07      9.21 o 
  -2  -6   8      108.26      119.57      5.56 o 
  -1  -6   8       60.24       63.06      4.21 o 
   0  -6   8        0.45        2.41      1.61 o 
   1  -6   8      342.17      332.99      9.59 o 
   2  -6   8        4.01        5.38      2.79 o 
   3  -6   8      135.56      142.05      7.28 o 
   4  -6   8        1.34        5.82      3.36 o 
   5  -6   8        0.48        2.46      3.30 o 
   6  -6   8        3.66        5.75      3.40 o 
 -10  -5   8       16.87       19.35      4.64 o 
  -9  -5   8        6.65        7.91      3.80 o 
  -8  -5   8       58.84       56.07      5.56 o 
  -7  -5   8       27.73       24.67      3.87 o 
  -6  -5   8       81.35       89.76      5.69 o 
  -5  -5   8      931.18      925.88     15.60 o 
  -4  -5   8       19.94       23.39      2.93 o 
  -3  -5   8      145.39      135.21      5.77 o 
  -2  -5   8       18.85       17.30      2.69 o 
  -1  -5   8        5.02        0.57      1.85 o 
   0  -5   8        8.31        4.80      1.68 o 
   1  -5   8       49.45       55.16      3.94 o 
   2  -5   8       50.33       50.18      4.31 o 
   3  -5   8      194.37      213.19      8.31 o 
   4  -5   8        0.91        0.00      2.83 o 
   5  -5   8        3.36        1.18      3.03 o 
   6  -5   8        1.11       -0.34      3.36 o 
   7  -5   8       16.78       18.91      4.34 o 
 -10  -4   8        2.91        1.35      3.47 o 
  -9  -4   8       40.42       53.86      5.52 o 
  -8  -4   8      145.92      153.32      7.79 o 
  -7  -4   8       50.61       47.68      4.71 o 
  -6  -4   8        9.78       11.81      2.93 o 
  -5  -4   8        1.84        0.40      2.09 o 
  -4  -4   8        0.01        1.68      1.72 o 
  -3  -4   8       62.41       62.66      4.08 o 
  -2  -4   8      151.90      158.02      5.81 o 
  -1  -4   8       31.53       29.02      2.83 o 
   0  -4   8       59.07       52.21      2.67 o 
   1  -4   8       96.90       84.99      4.82 o 
   2  -4   8       25.16       31.03      3.64 o 
   3  -4   8      405.35      387.94     10.55 o 
   4  -4   8        0.00        1.55      2.72 o 
   5  -4   8       15.09       10.87      3.47 o 
   6  -4   8        8.40        7.33      4.54 o 
   7  -4   8        2.82        6.06      3.36 o 
 -11  -3   8        0.02       -1.45      3.13 o 
 -10  -3   8        0.03       -2.29      3.53 o 
  -9  -3   8       60.41       65.73      5.52 o 
  -8  -3   8       11.81       11.61      3.13 o 
  -7  -3   8        8.92        9.93      2.79 o 
  -6  -3   8        3.88        2.69      2.29 o 
  -5  -3   8        1.20        0.37      2.05 o 
  -4  -3   8      122.11      123.15      5.33 o 
  -3  -3   8     1266.73     1313.75     15.96 o 
  -2  -3   8      259.49      310.50      7.69 o 
  -1  -3   8       79.37       75.47      4.15 o 
   0  -3   8       19.62       18.90      1.72 o 
   1  -3   8      180.47      181.54      6.62 o 
   2  -3   8       94.65       92.73      4.96 o 
   3  -3   8        8.10        6.09      2.83 o 
   4  -3   8      369.06      353.84     10.67 o 
   5  -3   8       79.72      100.45      6.23 o 
   6  -3   8        3.55        7.91      2.69 o 
   7  -3   8        0.04        1.08      3.20 o 
 -11  -2   8        0.20        1.78      3.23 o 
 -10  -2   8       10.84        5.08      4.00 o 
  -9  -2   8       27.23       29.89      4.48 o 
  -8  -2   8       18.41       18.07      3.53 o 
  -7  -2   8       48.91       47.85      4.24 o 
  -6  -2   8       28.81       26.22      3.43 o 
  -5  -2   8       47.05       39.10      3.47 o 
  -4  -2   8       60.76       56.80      3.74 o 
  -3  -2   8       52.60       75.66      3.81 o 
  -2  -2   8       10.26       19.68      2.25 o 
  -1  -2   8        9.87        6.46      1.62 o 
   0  -2   8        0.83        2.27      1.15 o 
   1  -2   8       21.07       16.32      2.66 o 
   2  -2   8      287.56      292.09      8.56 o 
   3  -2   8       58.86       65.57      4.65 o 
   4  -2   8       42.08       42.45      4.65 o 
   5  -2   8       19.15       19.75      3.77 o 
   6  -2   8        1.47       -3.26      3.26 o 
   7  -2   8       15.76       16.72      3.97 o 
 -11  -1   8        7.88        8.78      3.87 o 
 -10  -1   8        0.01        4.07      2.79 o 
  -9  -1   8        3.29        5.85      2.69 o 
  -8  -1   8        2.34        5.21      2.62 o 
  -7  -1   8       29.66       24.64      3.43 o 
  -6  -1   8       94.96       98.50      4.99 o 
  -5  -1   8       11.74       11.47      2.09 o 
  -4  -1   8      282.11      289.98      7.66 o 
  -3  -1   8        8.49        7.91      1.85 o 
  -2  -1   8        1.17        7.94      1.98 o 
  -1  -1   8      501.22      514.60      9.85 o 
   0  -1   8       60.56       47.95      2.44 o 
   1  -1   8       48.65       44.62      3.77 o 
   2  -1   8      248.40      239.51      7.85 o 
   3  -1   8      141.02      122.12      6.61 o 
   4  -1   8        2.81       -2.72      2.72 o 
   5  -1   8        0.15        3.16      2.62 o 
   6  -1   8        1.32       -1.28      3.26 o 
   7  -1   8        0.03       -1.08      3.23 o 
 -11   0   8        0.13       -2.46      3.20 o 
 -10   0   8        5.74       15.04      3.67 o 
  -9   0   8       31.97       44.16      4.44 o 
  -8   0   8        2.70        0.74      2.96 o 
  -7   0   8       22.65       15.01      3.57 o 
  -6   0   8       13.41       11.95      2.25 o 
  -5   0   8      209.64      211.61      7.00 o 
  -4   0   8       91.85       92.65      4.69 o 
  -3   0   8      137.41      143.30      5.40 o 
  -2   0   8      137.29      130.10      5.27 o 
  -1   0   8      824.92      852.94     13.22 o 
   0   0   8        0.48       -1.53      1.53 o 
   1   0   8      904.71      913.47     14.04 o 
   2   0   8      105.75      109.67      5.60 o 
   3   0   8        0.01        3.06      2.52 o 
   4   0   8        4.00        8.14      2.42 o 
   5   0   8        0.36        2.05      2.52 o 
   6   0   8        0.40        3.63      2.39 o 
   7   0   8        0.65       -3.33      3.43 o 
 -11   1   8        0.10       -2.83      3.67 o 
 -10   1   8        0.09        0.00      3.30 o 
  -9   1   8        8.40       10.23      4.00 o 
  -8   1   8       59.37       67.15      5.35 o 
  -7   1   8      149.80      138.03      6.58 o 
  -6   1   8       19.17       16.36      2.66 o 
  -5   1   8        0.08        1.55      1.65 o 
  -4   1   8       11.81        9.09      2.49 o 
  -3   1   8       44.05       50.24      3.50 o 
  -2   1   8       39.45       34.95      3.17 o 
  -1   1   8       13.13        9.86      1.99 o 
   0   1   8        4.96        9.22      3.89 o 
   1   1   8      336.84      323.76      9.22 o 
   2   1   8       12.12       10.70      2.46 o 
   3   1   8      253.08      260.53      9.23 o 
   4   1   8        9.82        3.03      3.06 o 
   5   1   8        6.34        8.88      3.33 o 
   6   1   8        2.58        3.43      3.53 o 
 -11   2   8       10.64        9.79      4.31 o 
 -10   2   8       12.38       17.90      4.37 o 
  -9   2   8       32.03       32.55      4.51 o 
  -8   2   8       71.81       67.57      5.89 o 
  -7   2   8      353.31      370.47     10.63 o 
  -6   2   8       44.51       47.95      4.41 o 
  -5   2   8      185.77      195.04      7.06 o 
  -4   2   8       20.42       29.45      3.23 o 
  -3   2   8        0.00       -2.02      2.02 o 
  -2   2   8       10.27       10.97      2.36 o 
  -1   2   8       81.70       86.31      4.82 o 
   0   2   8       82.64       86.22      4.53 o 
   1   2   8       74.77       80.56      4.95 o 
   2   2   8        1.09       -2.15      2.72 o 
   3   2   8       32.94       44.90      4.44 o 
   4   2   8        9.34        7.54      3.36 o 
   5   2   8        0.88       -2.93      2.93 o 
   6   2   8        0.66        0.71      3.33 o 
 -10   3   8        8.10       14.87      3.53 o 
  -9   3   8        0.29        4.58      2.76 o 
  -8   3   8       41.66       31.48      4.31 o 
  -7   3   8       42.44       47.47      4.51 o 
  -6   3   8      308.55      316.75     10.19 o 
  -5   3   8      401.17      383.15     10.51 o 
  -4   3   8        0.19        0.20      2.39 o 
  -3   3   8       75.57       79.48      4.89 o 
  -2   3   8       27.28       25.35      3.26 o 
  -1   3   8        1.29        0.64      2.52 o 
   0   3   8      117.40      113.69      5.33 o 
   1   3   8       33.10       18.85      3.67 o 
   2   3   8      283.50      244.81      9.13 o 
   3   3   8        0.01        0.00      2.76 o 
   4   3   8        0.94       -1.85      2.62 o 
   5   3   8        0.10        3.43      3.53 o 
 -10   4   8        0.53        4.61      2.89 o 
  -9   4   8        2.10        3.87      2.86 o 
  -8   4   8        8.53        9.76      3.36 o 
  -7   4   8       13.75       18.61      3.43 o 
  -6   4   8      185.94      187.00      8.13 o 
  -5   4   8      223.11      220.43      8.51 o 
  -4   4   8      160.18      154.18      7.15 o 
  -3   4   8      134.51      151.21      7.12 o 
  -2   4   8      291.39      297.36      9.51 o 
  -1   4   8       13.83       11.54      3.23 o 
   0   4   8        1.47        1.40      2.20 o 
   1   4   8        4.54        6.29      2.73 o 
   2   4   8        2.73        8.44      2.59 o 
   3   4   8       20.65       13.43      4.17 o 
   4   4   8        6.45       10.03      3.90 o 
   5   4   8        4.06        7.70      3.43 o 
  -9   5   8        7.63       10.30      3.67 o 
  -8   5   8        0.07        3.80      3.20 o 
  -7   5   8        8.34       14.77      3.43 o 
  -6   5   8       55.18       51.82      4.88 o 
  -5   5   8       12.98       16.22      3.50 o 
  -4   5   8        0.28       -1.55      2.76 o 
  -3   5   8        0.00        1.01      2.56 o 
  -2   5   8      146.84      146.26      7.39 o 
  -1   5   8       93.39       89.90      6.10 o 
   0   5   8       14.48       11.48      6.41 o 
   1   5   8       98.03       84.85      6.33 o 
   2   5   8       19.88       27.43      4.14 o 
   3   5   8        0.10        0.67      3.09 o 
   4   5   8        0.04        0.00      3.97 o 
  -9   6   8        9.65       17.29      3.60 o 
  -8   6   8        0.60       -0.67      2.99 o 
  -7   6   8       19.42       18.00      3.97 o 
  -6   6   8        8.03        8.24      3.30 o 
  -5   6   8        7.71        6.73      3.26 o 
  -4   6   8        2.29        0.00      2.96 o 
  -3   6   8       23.03       17.26      4.11 o 
  -2   6   8      182.78      191.64      8.77 o 
  -1   6   8       36.44       41.67      4.88 o 
   0   6   8        0.01       -1.68      3.18 o 
   1   6   8        4.39        8.92      3.20 o 
   2   6   8        0.05        0.34      3.63 o 
   3   6   8        5.09        0.00      4.17 o 
  -8   7   8        3.06       10.03      3.33 o 
  -7   7   8       36.53       34.77      5.05 o 
  -6   7   8       12.73       11.07      4.14 o 
  -5   7   8        9.31       13.63      3.47 o 
  -4   7   8       33.94       42.21      5.05 o 
  -3   7   8       11.98        8.51      4.21 o 
  -2   7   8       98.40      110.95      7.45 o 
  -1   7   8       39.77       34.40      5.25 o 
   0   7   8        4.74        9.98      6.39 o 
   1   7   8        0.27       -3.50      3.50 o 
   2   7   8        0.29        1.48      3.13 o 
  -6   8   8        5.67        1.11      4.27 o 
  -5   8   8       38.10       42.71      5.18 o 
  -4   8   8        0.00       -1.75      4.07 o 
  -3   8   8        3.40        2.12      4.21 o 
  -2   8   8        1.26       -3.90      3.90 o 
  -1   8   8        0.03        0.74      3.09 o 
   0   8   8        1.68        4.48      2.28 o 
  -4 -11   9        0.73        4.10      3.50 o 
  -3 -11   9        6.48       17.39      4.27 o 
  -2 -11   9       11.94        8.21      4.17 o 
  -1 -11   9        3.74        8.55      3.50 o 
   0 -11   9        3.08        1.08      2.75 o 
   1 -11   9        0.34        5.15      3.83 o 
  -6 -10   9       11.74        8.51      4.34 o 
  -5 -10   9       15.63       10.20      4.64 o 
  -4 -10   9        3.35       -1.35      3.23 o 
  -3 -10   9        0.16       -3.97      3.97 o 
  -2 -10   9        0.53        5.48      2.93 o 
  -1 -10   9       55.95       60.20      5.69 o 
   0 -10   9        0.33       -2.63      2.63 o 
   1 -10   9       11.08       13.05      4.14 o 
   2 -10   9        0.11        4.17      3.60 o 
   3 -10   9       20.83       24.09      4.58 o 
  -7  -9   9       12.60       10.09      4.10 o 
  -6  -9   9        2.85        0.34      3.53 o 
  -5  -9   9        0.50       -2.56      3.46 o 
  -4  -9   9        2.54        3.36      2.89 o 
  -3  -9   9        4.77        5.05      2.99 o 
  -2  -9   9       35.77       37.63      4.38 o 
  -1  -9   9        9.60       14.27      3.50 o 
   0  -9   9        4.72        0.75      2.47 o 
   1  -9   9      211.31      208.88      9.35 o 
   2  -9   9       40.84       46.59      4.78 o 
   3  -9   9       55.73       61.75      6.09 o 
   4  -9   9        8.93        2.52      4.34 o 
  -8  -8   9        0.25        9.32      3.33 o 
  -7  -8   9        0.45       -1.98      3.43 o 
  -6  -8   9       12.13       20.73      3.73 o 
  -5  -8   9       28.25       23.86      4.27 o 
  -4  -8   9       63.40       47.22      5.49 o 
  -3  -8   9       94.01       84.71      5.93 o 
  -2  -8   9        9.95       12.42      3.36 o 
  -1  -8   9        2.23       -1.31      2.69 o 
   0  -8   9       29.08       31.42      3.21 o 
   1  -8   9       41.96       49.82      4.68 o 
   2  -8   9        0.16        1.18      2.93 o 
   3  -8   9        1.54        5.65      3.06 o 
   4  -8   9       16.65       15.48      3.94 o 
   5  -8   9       30.34       27.70      5.18 o 
  -9  -7   9       60.39       73.20      7.17 o 
  -8  -7   9       21.67       28.30      4.48 o 
  -7  -7   9      138.48      154.76      8.33 o 
  -6  -7   9       27.92       18.75      4.68 o 
  -5  -7   9      618.86      574.94     13.88 o 
  -4  -7   9      282.50      275.87      9.43 o 
  -3  -7   9      112.85      130.73      6.51 o 
  -2  -7   9       30.46       27.67      3.53 o 
  -1  -7   9        3.23        1.68      2.46 o 
   0  -7   9       21.97       24.88      2.51 o 
   1  -7   9      144.54      128.07      6.75 o 
   2  -7   9        8.84        2.73      3.77 o 
   3  -7   9      630.96      674.50     15.77 o 
   4  -7   9        9.24        1.88      4.47 o 
   5  -7   9        0.17       -3.46      3.80 o 
  -9  -6   9       11.31        9.22      3.97 o 
  -8  -6   9        0.41       -2.19      3.23 o 
  -7  -6   9       52.71       64.71      5.66 o 
  -6  -6   9       87.33       95.55      6.50 o 
  -5  -6   9      916.23      951.42     16.97 o 
  -4  -6   9      111.95      123.56      6.41 o 
  -3  -6   9       28.16       24.64      3.43 o 
  -2  -6   9        0.02        0.44      2.12 o 
  -1  -6   9      127.99      145.16      6.27 o 
   0  -6   9       47.81       44.60      4.33 o 
   1  -6   9        0.23        1.68      2.83 o 
   2  -6   9        4.00        3.60      2.69 o 
   3  -6   9        0.07        3.33      2.72 o 
   4  -6   9       23.68       29.85      4.48 o 
   5  -6   9       11.08       14.87      3.50 o 
   6  -6   9        0.00       -0.74      3.16 o 
 -10  -5   9        0.06        1.78      3.36 o 
  -9  -5   9       14.41       25.57      4.34 o 
  -8  -5   9       16.61       10.26      4.24 o 
  -7  -5   9      179.95      189.97      8.50 o 
  -6  -5   9        0.72        0.24      3.13 o 
  -5  -5   9       50.89       54.08      4.44 o 
  -4  -5   9      270.67      267.68      8.46 o 
  -3  -5   9     1031.66     1116.69     16.46 o 
  -2  -5   9       18.29       19.82      2.76 o 
  -1  -5   9      479.46      518.86     11.15 o 
   0  -5   9       29.46       30.48      2.55 o 
   1  -5   9       40.34       33.26      4.17 o 
   2  -5   9      141.38      137.86      7.08 o 
   3  -5   9        4.11       -2.12      2.73 o 
   4  -5   9       16.28       12.45      3.40 o 
   5  -5   9        0.08        0.64      3.36 o 
   6  -5   9        0.67       -3.50      3.50 o 
 -10  -4   9       18.29       12.35      4.61 o 
  -9  -4   9        0.38       11.44      2.86 o 
  -8  -4   9       37.75       36.86      4.95 o 
  -7  -4   9        5.31        2.02      2.42 o 
  -6  -4   9       82.73       89.39      5.16 o 
  -5  -4   9        8.61        3.87      2.62 o 
  -4  -4   9      125.15      120.49      5.57 o 
  -3  -4   9      296.64      313.90      8.53 o 
  -2  -4   9       30.37       28.31      3.43 o 
  -1  -4   9        0.13       -1.55      2.22 o 
   0  -4   9       48.74       46.04      2.64 o 
   1  -4   9      174.98      143.89      6.48 o 
   2  -4   9        6.23        6.56      2.32 o 
   3  -4   9        3.56        2.56      2.73 o 
   4  -4   9       43.08       32.45      4.48 o 
   5  -4   9       23.10       18.44      3.97 o 
   6  -4   9        7.02        9.35      3.67 o 
 -11  -3   9       13.76       22.58      4.17 o 
 -10  -3   9       43.24       36.93      5.55 o 
  -9  -3   9       20.20       16.15      4.07 o 
  -8  -3   9        5.53        4.31      2.99 o 
  -7  -3   9       13.16       10.46      3.26 o 
  -6  -3   9       41.49       34.71      3.97 o 
  -5  -3   9       38.03       37.67      3.57 o 
  -4  -3   9      158.22      144.36      6.11 o 
  -3  -3   9        5.70       -1.68      2.02 o 
  -2  -3   9       10.60        9.62      2.32 o 
  -1  -3   9       91.59       98.47      4.99 o 
   0  -3   9       54.99       45.34      2.75 o 
   1  -3   9        4.25        4.21      2.09 o 
   2  -3   9       20.04       17.40      3.26 o 
   3  -3   9       15.90       12.32      3.60 o 
   4  -3   9       13.67       12.52      3.70 o 
   5  -3   9       19.11       27.22      4.21 o 
   6  -3   9        0.04       -3.09      3.33 o 
 -11  -2   9        3.13       -2.56      4.17 o 
 -10  -2   9        2.42        5.85      2.99 o 
  -9  -2   9        9.57        9.66      3.63 o 
  -8  -2   9        2.02        6.06      2.56 o 
  -7  -2   9        0.13       -1.92      2.39 o 
  -6  -2   9      155.84      170.02      7.02 o 
  -5  -2   9      348.59      324.17      8.98 o 
  -4  -2   9       10.94       13.06      2.29 o 
  -3  -2   9        6.94        8.78      1.95 o 
  -2  -2   9       23.20       28.91      2.86 o 
  -1  -2   9      160.91      196.72      6.48 o 
   0  -2   9        2.71        1.48      1.46 o 
   1  -2   9       57.86       56.85      4.41 o 
   2  -2   9      414.58      401.64     10.99 o 
   3  -2   9      693.08      699.33     14.75 o 
   4  -2   9       16.56       16.19      3.97 o 
   5  -2   9       18.23       14.91      3.57 o 
   6  -2   9        1.70       -1.04      3.53 o 
 -11  -1   9        2.59        6.49      3.53 o 
 -10  -1   9        8.89        9.35      3.70 o 
  -9  -1   9        0.00        2.02      2.59 o 
  -8  -1   9        1.98        4.17      2.46 o 
  -7  -1   9       35.63       33.87      4.07 o 
  -6  -1   9       20.53       25.11      3.30 o 
  -5  -1   9      121.60      136.23      6.10 o 
  -4  -1   9       14.91       24.87      3.16 o 
  -3  -1   9       12.88       10.30      2.49 o 
  -2  -1   9      125.24      127.33      5.53 o 
  -1  -1   9        9.83        9.39      2.29 o 
   0  -1   9      168.86      177.59      5.27 o 
   1  -1   9       27.11       36.39      3.94 o 
   2  -1   9        0.01       -0.24      2.72 o 
   3  -1   9        1.26        0.00      2.49 o 
   4  -1   9        6.33        1.41      3.10 o 
   5  -1   9        5.74        9.15      2.96 o 
   6  -1   9        4.14        6.69      2.99 o 
 -11   0   9        0.02       -3.46      3.46 o 
 -10   0   9        2.17       -3.20      3.20 o 
  -9   0   9        3.17        2.62      2.32 o 
  -8   0   9        1.28       -2.96      2.96 o 
  -7   0   9       23.25       19.18      3.23 o 
  -6   0   9       28.08       24.20      2.83 o 
  -5   0   9        0.69       -1.04      1.88 o 
  -4   0   9        0.04        0.77      1.88 o 
  -3   0   9       17.94       12.89      2.73 o 
  -2   0   9        0.01        0.00      1.85 o 
  -1   0   9       72.44       72.91      4.48 o 
   0   0   9      154.96      142.82      8.67 o 
   1   0   9       14.34       19.62      2.79 o 
   2   0   9       37.67       35.75      3.94 o 
   3   0   9        3.47       -2.12      2.99 o 
   4   0   9       10.95        9.35      3.67 o 
   5   0   9        1.35       -0.98      3.13 o 
   6   0   9        0.49       -3.70      3.70 o 
 -11   1   9        0.76        1.82      3.67 o 
 -10   1   9       13.86       15.48      3.67 o 
  -9   1   9        4.37        8.92      2.32 o 
  -8   1   9       23.27       25.91      3.97 o 
  -7   1   9       28.59       33.83      3.90 o 
  -6   1   9        0.67        2.05      1.98 o 
  -5   1   9        3.58        6.63      2.35 o 
  -4   1   9      146.84      144.40      6.28 o 
  -3   1   9      471.93      479.22     10.88 o 
  -2   1   9      160.18      160.32      6.52 o 
  -1   1   9        4.69        5.95      2.29 o 
   0   1   9       86.90       88.21      3.77 o 
   1   1   9       83.50       75.04      5.49 o 
   2   1   9       19.47       22.92      3.97 o 
   3   1   9      134.66      130.63      6.95 o 
   4   1   9        0.92        0.91      2.83 o 
   5   1   9        9.19        9.12      3.67 o 
 -10   2   9        0.66        4.41      3.23 o 
  -9   2   9        2.15        5.21      2.79 o 
  -8   2   9       10.93       10.09      3.06 o 
  -7   2   9       40.30       28.14      4.21 o 
  -6   2   9      140.51      130.77      6.71 o 
  -5   2   9      109.39       96.12      5.93 o 
  -4   2   9       17.80       11.98      3.06 o 
  -3   2   9      203.02      208.91      7.80 o 
  -2   2   9       85.55       89.27      5.09 o 
  -1   2   9      257.52      278.41      8.59 o 
   0   2   9       59.35       59.73      6.47 o 
   1   2   9        2.54       -2.72      3.16 o 
   2   2   9       65.65       58.74      5.05 o 
   3   2   9        0.93        1.48      2.93 o 
   4   2   9        6.08       13.49      3.53 o 
   5   2   9       21.10       29.75      4.41 o 
 -10   3   9        0.21        3.16      3.40 o 
  -9   3   9        0.01       -1.92      2.96 o 
  -8   3   9        9.24        5.01      3.06 o 
  -7   3   9        0.26        2.19      2.52 o 
  -6   3   9        5.33        8.95      3.13 o 
  -5   3   9      184.83      187.76      7.66 o 
  -4   3   9       74.53       71.05      5.02 o 
  -3   3   9       53.62       57.99      5.08 o 
  -2   3   9      290.80      297.64      9.78 o 
  -1   3   9      109.01      120.48      6.34 o 
   0   3   9        2.72        2.91      1.87 o 
   1   3   9        7.34        1.88      2.79 o 
   2   3   9       19.88       18.14      3.63 o 
   3   3   9       16.13       12.82      3.97 o 
   4   3   9        0.46        2.72      3.26 o 
 -10   4   9        0.61        0.74      3.77 o 
  -9   4   9        0.01        2.02      2.86 o 
  -8   4   9        9.99        1.58      3.73 o 
  -7   4   9        0.43        0.30      2.69 o 
  -6   4   9       83.14       76.74      5.76 o 
  -5   4   9       10.71       10.53      3.33 o 
  -4   4   9      319.72      310.89     10.39 o 
  -3   4   9       95.31       92.00      6.17 o 
  -2   4   9      256.26      277.14      9.53 o 
  -1   4   9        4.52        3.16      2.96 o 
   0   4   9      115.06      115.00      4.77 o 
   1   4   9       11.21       17.16      3.40 o 
   2   4   9        5.50        1.24      3.13 o 
   3   4   9        9.55       14.47      3.40 o 
   4   4   9        0.00       -2.19      3.09 o 
  -9   5   9       16.29       15.48      3.77 o 
  -8   5   9       26.99       26.52      4.27 o 
  -7   5   9        5.97        6.29      3.30 o 
  -6   5   9       32.09       36.52      4.41 o 
  -5   5   9        9.35       12.11      3.40 o 
  -4   5   9        5.20        6.46      2.66 o 
  -3   5   9       52.90       56.20      4.78 o 
  -2   5   9       19.18       20.86      4.11 o 
  -1   5   9        4.93        4.04      3.26 o 
   0   5   9       13.62        3.94      8.13 o 
   1   5   9       13.91       16.22      4.00 o 
   2   5   9       10.46       14.90      3.57 o 
   3   5   9        6.07        9.12      3.70 o 
  -8   6   9       12.53       15.54      4.17 o 
  -7   6   9        0.00        2.05      2.66 o 
  -6   6   9        5.50        1.95      3.50 o 
  -5   6   9        2.95        4.41      3.03 o 
  -4   6   9       11.10       10.23      3.84 o 
  -3   6   9       36.29       35.51      4.91 o 
  -2   6   9       42.86       41.78      4.98 o 
  -1   6   9       15.91       15.65      3.70 o 
   0   6   9       13.06        6.85     10.95 o 
   1   6   9        0.70       -1.04      3.36 o 
   2   6   9        0.54       -0.74      3.60 o 
  -7   7   9        0.15        0.74      3.57 o 
  -6   7   9        0.10       -3.23      3.43 o 
  -5   7   9        7.21        9.05      4.04 o 
  -4   7   9       17.18       12.65      4.14 o 
  -3   7   9        9.58        9.89      4.07 o 
  -2   7   9        0.00        6.56      3.16 o 
  -1   7   9        2.62        0.00      3.67 o 
   0   7   9        1.32        1.84      2.40 o 
  -2 -11  10        0.98       -3.70      3.77 o 
  -1 -11  10       10.25       13.32      4.34 o 
  -5 -10  10       15.97       23.18      4.04 o 
  -4 -10  10        0.26       -2.79      3.50 o 
  -3 -10  10        1.14        1.01      3.16 o 
  -2 -10  10        1.91       -1.68      3.09 o 
  -1 -10  10        0.46        1.01      3.67 o 
   0 -10  10       16.39       17.91      3.75 o 
   1 -10  10        6.52        1.04      4.21 o 
   2 -10  10        2.61        5.52      3.87 o 
  -7  -9  10        1.04       -1.48      4.17 o 
  -6  -9  10        2.31        0.34      3.20 o 
  -5  -9  10        9.29       14.23      3.84 o 
  -4  -9  10       23.55       19.75      4.31 o 
  -3  -9  10       72.43       71.50      6.10 o 
  -2  -9  10        2.76        5.21      3.36 o 
  -1  -9  10       14.36       13.26      3.70 o 
   0  -9  10        5.40        1.92      5.03 o 
   1  -9  10       11.91       11.37      3.70 o 
   2  -9  10        0.04       -3.90      3.90 o 
   3  -9  10       12.20        7.91      4.54 o 
  -8  -8  10        4.18        4.04      3.57 o 
  -7  -8  10        2.82        9.55      3.80 o 
  -6  -8  10        5.21        6.39      3.36 o 
  -5  -8  10        5.34        9.42      4.00 o 
  -4  -8  10        2.95        1.45      2.93 o 
  -3  -8  10       15.74       20.46      3.60 o 
  -2  -8  10        0.43        5.89      2.96 o 
  -1  -8  10       88.82       90.60      6.40 o 
   0  -8  10        1.74       -2.26      2.26 o 
   1  -8  10        3.76        0.61      3.23 o 
   2  -8  10        8.81        0.64      3.40 o 
   3  -8  10        8.31        4.37      3.40 o 
   4  -8  10        5.94        4.68      3.67 o 
  -9  -7  10        5.40       10.80      3.97 o 
  -8  -7  10        0.54       -2.05      3.57 o 
  -7  -7  10       50.94       47.34      5.05 o 
  -6  -7  10       14.54        9.49      3.94 o 
  -5  -7  10       50.24       46.53      4.88 o 
  -4  -7  10       28.42       26.02      3.67 o 
  -3  -7  10       22.80       17.23      3.67 o 
  -2  -7  10        4.94        6.46      2.83 o 
  -1  -7  10       11.85       10.16      2.76 o 
   0  -7  10        2.83        5.72      8.16 o 
   1  -7  10      115.67      104.29      6.47 o 
   2  -7  10       18.29       22.21      3.74 o 
   3  -7  10        0.39        3.16      2.96 o 
   4  -7  10        1.19        0.00      3.03 o 
   5  -7  10        6.60        3.70      4.04 o 
  -9  -6  10        1.77       -2.46      3.63 o 
  -8  -6  10        5.09        3.53      3.70 o 
  -7  -6  10       30.00       29.99      4.81 o 
  -6  -6  10      133.05      141.82      7.25 o 
  -5  -6  10      176.16      186.89      8.17 o 
  -4  -6  10       61.54       65.00      4.68 o 
  -3  -6  10      340.19      343.08     10.09 o 
  -2  -6  10      151.22      160.99      7.19 o 
  -1  -6  10        5.44        8.01      3.06 o 
   0  -6  10      122.04       90.28     65.04 o 
   1  -6  10      168.25        0.78      2.46 o 
   2  -6  10       29.34       30.83      4.24 o 
   3  -6  10        5.91        9.35      3.33 o 
   4  -6  10       20.01       14.07      4.34 o 
   5  -6  10       23.99       28.60      5.22 o 
 -10  -5  10        5.88        4.78      3.50 o 
  -9  -5  10        1.14       -2.66      3.63 o 
  -8  -5  10       17.76       17.09      4.24 o 
  -7  -5  10       31.07       28.61      4.41 o 
  -6  -5  10      116.56      135.48      6.54 o 
  -5  -5  10      210.16      216.05      8.34 o 
  -4  -5  10       77.21      108.11      5.73 o 
  -3  -5  10      489.52      568.78     12.50 o 
  -2  -5  10        0.17        0.24      2.83 o 
  -1  -5  10      359.06      360.64     10.10 o 
   0  -5  10      117.14      129.75     11.24 o 
   1  -5  10       11.71        3.26      2.89 o 
   2  -5  10       12.52       10.20      3.16 o 
   3  -5  10       13.87       11.91      3.60 o 
   4  -5  10        1.37        6.02      2.83 o 
   5  -5  10        0.61        2.42      3.20 o 
 -10  -4  10       11.39       11.64      4.21 o 
  -9  -4  10        3.21        3.20      3.20 o 
  -8  -4  10        2.22        3.50      2.39 o 
  -7  -4  10       25.88       28.64      3.80 o 
  -6  -4  10       40.43       42.89      4.11 o 
  -5  -4  10       26.55       29.52      3.57 o 
  -4  -4  10       11.60       16.62      2.69 o 
  -3  -4  10        0.07       -1.51      2.52 o 
  -2  -4  10      261.09      292.39      8.73 o 
  -1  -4  10      146.01      162.02      6.75 o 
   0  -4  10       52.47       56.76      3.40 o 
   1  -4  10       59.95       -0.98      2.46 o 
   2  -4  10        0.28       -1.04      2.66 o 
   3  -4  10        8.76       -2.93      2.93 o 
   4  -4  10        8.82       -3.20      3.20 o 
   5  -4  10        0.27       -0.34      3.43 o 
 -10  -3  10       15.32        8.92      4.24 o 
  -9  -3  10        9.23        9.96      2.89 o 
  -8  -3  10        7.98        8.21      3.30 o 
  -7  -3  10       34.15       36.79      4.21 o 
  -6  -3  10       26.45       35.21      3.43 o 
  -5  -3  10        2.25        1.58      2.09 o 
  -4  -3  10       48.34       44.82      4.14 o 
  -3  -3  10        0.04        0.84      1.82 o 
  -2  -3  10       10.69       12.32      2.39 o 
  -1  -3  10      189.14      195.64      7.33 o 
   0  -3  10        0.95        0.46      1.56 o 
   1  -3  10        3.13        5.72      2.59 o 
   2  -3  10       38.12       36.96      4.58 o 
   3  -3  10       69.95       59.41      5.32 o 
   4  -3  10        1.75       -1.55      3.20 o 
   5  -3  10        0.02       -1.35      3.26 o 
 -10  -2  10       10.87        8.45      3.80 o 
  -9  -2  10        0.33       -1.85      3.09 o 
  -8  -2  10        7.11        5.55      3.16 o 
  -7  -2  10        4.87        5.35      2.89 o 
  -6  -2  10       40.68       31.58      3.84 o 
  -5  -2  10       55.57       60.38      4.34 o 
  -4  -2  10        9.23       14.37      2.39 o 
  -3  -2  10       21.48       23.32      3.16 o 
  -2  -2  10        7.33        5.18      1.99 o 
  -1  -2  10      125.40      114.31      5.63 o 
   0  -2  10        2.58        2.01      1.70 o 
   1  -2  10       23.09        0.71      2.56 o 
   2  -2  10      108.89      105.50      6.64 o 
   3  -2  10        0.27       -2.52      3.03 o 
   4  -2  10        0.44        2.49      2.96 o 
   5  -2  10        5.41        1.01      3.80 o 
 -11  -1  10        0.19        3.33      3.09 o 
 -10  -1  10        0.01        1.35      3.36 o 
  -9  -1  10       16.97       15.82      3.40 o 
  -8  -1  10       96.39      103.78      6.20 o 
  -7  -1  10       71.66       82.93      5.19 o 
  -6  -1  10       23.25       27.09      3.23 o 
  -5  -1  10        6.18       10.43      2.22 o 
  -4  -1  10       30.34       38.27      3.87 o 
  -3  -1  10      219.70      247.29      8.25 o 
  -2  -1  10      169.38      180.89      7.09 o 
  -1  -1  10       28.97       35.04      3.43 o 
   0  -1  10      689.29      684.14     21.64 o 
   1  -1  10      414.16      396.32     11.02 o 
   2  -1  10        9.38        5.75      2.99 o 
   3  -1  10       43.08       36.59      4.11 o 
   4  -1  10        1.93        1.88      3.36 o 
   5  -1  10        1.76        0.34      3.43 o 
 -11   0  10        0.34       -0.37      3.26 o 
 -10   0  10        4.52        3.03      3.36 o 
  -9   0  10        4.92        0.30      3.63 o 
  -8   0  10       17.68       27.46      3.67 o 
  -7   0  10       22.99       24.77      3.70 o 
  -6   0  10       57.02       57.65      4.48 o 
  -5   0  10        8.08        3.87      2.52 o 
  -4   0  10       19.41       23.56      3.03 o 
  -3   0  10        9.90        7.94      2.89 o 
  -2   0  10      276.44      309.93      9.24 o 
  -1   0  10       60.49       45.64      4.58 o 
   0   0  10        0.44       -0.35      1.77 o 
   1   0  10        0.00       -0.74      2.25 o 
   2   0  10       27.57       27.30      3.97 o 
   3   0  10        1.58       -0.30      2.69 o 
   4   0  10        0.25        2.59      2.79 o 
   5   0  10        0.65        1.78      2.89 o 
 -10   1  10        4.21        4.47      3.60 o 
  -9   1  10        9.47        1.24      3.73 o 
  -8   1  10       20.11       17.53      3.80 o 
  -7   1  10       26.21       32.44      3.97 o 
  -6   1  10        0.24       -2.52      2.52 o 
  -5   1  10       20.68       21.24      3.00 o 
  -4   1  10        2.75        2.05      2.52 o 
  -3   1  10       43.13       43.94      4.14 o 
  -2   1  10      123.68      138.84      6.58 o 
  -1   1  10       45.39       37.24      4.41 o 
   0   1  10        0.05       -1.34      1.88 o 
   1   1  10       47.43       43.00      4.41 o 
   2   1  10       45.72       50.36      5.12 o 
   3   1  10       15.92       14.17      3.84 o 
   4   1  10        2.86        5.38      2.93 o 
   5   1  10        5.42        1.85      4.14 o 
 -10   2  10        0.99       -3.20      3.73 o 
  -9   2  10        6.10        2.93      3.50 o 
  -8   2  10        1.03       -3.13      3.13 o 
  -7   2  10        0.02        0.84      2.86 o 
  -6   2  10      154.59      166.38      8.03 o 
  -5   2  10       71.89       75.93      5.46 o 
  -4   2  10      214.96      212.76      8.28 o 
  -3   2  10        0.51        3.13      2.89 o 
  -2   2  10       30.45       36.12      3.94 o 
  -1   2  10       10.58        5.99      3.57 o 
   0   2  10       57.79       68.57      3.81 o 
   1   2  10       33.70       41.20      4.34 o 
   2   2  10        2.64       -0.30      2.99 o 
   3   2  10       10.34       11.04      3.94 o 
   4   2  10        2.62        2.83      3.60 o 
 -10   3  10        0.94       -2.22      3.50 o 
  -9   3  10        0.73        3.73      2.86 o 
  -8   3  10        2.62       -3.63      3.63 o 
  -7   3  10        4.71        3.84      3.23 o 
  -6   3  10        0.21        0.57      2.39 o 
  -5   3  10        3.31        1.61      2.99 o 
  -4   3  10       17.23       27.86      4.07 o 
  -3   3  10      457.40      506.45     13.09 o 
  -2   3  10      131.78      142.00      7.45 o 
  -1   3  10       72.32       75.96      5.46 o 
   0   3  10       16.29        4.62      9.99 o 
   1   3  10       12.82       -3.36      3.36 o 
   2   3  10        2.33        7.67      3.13 o 
   3   3  10        1.37       -3.33      3.33 o 
  -9   4  10        2.08       -0.37      3.60 o 
  -8   4  10       24.52       23.32      4.95 o 
  -7   4  10        7.24        4.41      3.36 o 
  -6   4  10        9.18        7.47      3.53 o 
  -5   4  10        6.77        3.47      3.67 o 
  -4   4  10      221.42      236.95      9.93 o 
  -3   4  10        0.15        1.11      3.26 o 
  -2   4  10      106.22      108.18      6.44 o 
  -1   4  10      258.27      297.08     10.54 o 
   0   4  10        5.18        0.14      2.52 o 
   1   4  10       21.96        0.64      2.66 o 
   2   4  10        0.03        0.67      2.83 o 
   3   4  10        2.49        3.33      3.06 o 
  -8   5  10        0.35        1.78      3.36 o 
  -7   5  10       27.45       28.67      4.38 o 
  -6   5  10       17.45       10.67      3.57 o 
  -5   5  10        0.90        2.49      3.09 o 
  -4   5  10        6.76        7.70      3.40 o 
  -3   5  10       26.10       30.09      4.41 o 
  -2   5  10        2.30        7.17      3.47 o 
  -1   5  10        5.31       19.18      3.84 o 
   0   5  10       32.55       26.91      3.47 o 
   1   5  10        5.25       11.20      3.87 o 
   2   5  10        5.29        6.32      3.40 o 
  -7   6  10        1.93       -2.93      3.63 o 
  -6   6  10        0.70       -1.75      3.36 o 
  -5   6  10        0.14        0.34      3.36 o 
  -4   6  10        0.68       -3.83      3.83 o 
  -3   6  10        6.62        5.05      3.73 o 
  -2   6  10        4.18        8.51      2.93 o 
  -1   6  10        2.49       -1.04      3.36 o 
   0   6  10        5.37        4.80      2.56 o 
  -4   7  10       18.19       17.36      3.94 o 
  -3   7  10        0.04        4.81      3.03 o 
  -4 -10  11        0.10        5.45      3.40 o 
  -3 -10  11        2.65        4.98      2.79 o 
  -2 -10  11        8.98        5.32      4.37 o 
  -1 -10  11       12.34        4.98      4.04 o 
   0 -10  11        4.03        5.55      2.70 o 
  -6  -9  11        0.02       -2.15      3.63 o 
  -5  -9  11        2.99        7.94      3.03 o 
  -4  -9  11        0.66       -3.26      3.26 o 
  -3  -9  11        6.20        7.54      3.90 o 
  -2  -9  11       46.18       61.50      5.45 o 
  -1  -9  11        1.20        3.94      2.79 o 
   0  -9  11        0.19        3.57      4.86 o 
   1  -9  11        0.00        2.76      3.63 o 
   2  -9  11        4.54       -1.82      4.37 o 
  -7  -8  11        6.96        6.39      3.23 o 
  -6  -8  11       49.06       50.53      5.25 o 
  -5  -8  11       31.58       29.69      4.91 o 
  -4  -8  11        3.20        4.95      2.89 o 
  -3  -8  11        0.28        0.61      3.16 o 
  -2  -8  11        1.58        0.00      3.47 o 
  -1  -8  11       11.67       13.96      3.60 o 
   0  -8  11       11.43       15.01      2.63 o 
   1  -8  11       16.10       12.92      3.60 o 
   2  -8  11       11.41        3.40      3.97 o 
   3  -8  11       24.88       26.35      4.95 o 
  -8  -7  11        3.53        4.98      4.00 o 
  -7  -7  11        3.65        1.31      3.70 o 
  -6  -7  11        0.03       -3.16      3.16 o 
  -5  -7  11        7.11        6.22      3.60 o 
  -4  -7  11       29.30       37.22      4.31 o 
  -3  -7  11      136.72      130.12      7.18 o 
  -2  -7  11        0.18        3.06      2.56 o 
  -1  -7  11        2.45        1.68      2.69 o 
   0  -7  11        5.32        6.05      1.96 o 
   1  -7  11        0.75        7.60      3.43 o 
   2  -7  11        3.64        6.73      3.80 o 
   3  -7  11        2.78        0.34      3.47 o 
   4  -7  11        0.65        0.00      3.36 o 
  -9  -6  11       14.71       20.32      4.21 o 
  -8  -6  11       77.10       68.13      6.63 o 
  -7  -6  11      119.13      132.09      7.48 o 
  -6  -6  11       25.82       30.42      3.87 o 
  -5  -6  11        3.22        1.38      3.03 o 
  -4  -6  11       15.40       10.20      3.67 o 
  -3  -6  11       53.99       59.40      5.19 o 
  -2  -6  11       10.46       11.78      3.06 o 
  -1  -6  11        3.56        0.27      3.13 o 
   0  -6  11       85.49       74.32      4.97 o 
   1  -6  11        8.87        5.79      3.20 o 
   2  -6  11        7.77        0.61      3.63 o 
   3  -6  11        0.03        1.65      3.09 o 
   4  -6  11        0.61        6.39      3.80 o 
  -9  -5  11       17.07       23.25      3.90 o 
  -8  -5  11        0.55        3.20      3.46 o 
  -7  -5  11        4.02        8.28      2.86 o 
  -6  -5  11        0.12        0.27      2.72 o 
  -5  -5  11        0.21       -1.31      2.52 o 
  -4  -5  11       46.00       43.13      4.78 o 
  -3  -5  11      197.14      202.92      8.41 o 
  -2  -5  11      119.60      118.34      6.64 o 
  -1  -5  11     1166.40     1242.40     19.82 o 
   0  -5  11       52.81       62.21      3.66 o 
   1  -5  11      218.68      228.30      9.22 o 
   2  -5  11       74.96       87.61      6.47 o 
   3  -5  11        2.28        4.14      3.60 o 
   4  -5  11        2.54       -1.72      3.80 o 
 -10  -4  11       23.69       23.79      4.88 o 
  -9  -4  11       58.20       58.89      5.99 o 
  -8  -4  11       20.37       22.75      4.27 o 
  -7  -4  11       24.69       25.91      4.00 o 
  -6  -4  11       12.04       12.52      3.33 o 
  -5  -4  11        1.51       -0.27      2.83 o 
  -4  -4  11       24.35       28.71      3.67 o 
  -3  -4  11        1.27        3.09      2.69 o 
  -2  -4  11      224.49        4.56      2.91 o 
  -1  -4  11      117.58        4.65      2.97 o 
   0  -4  11       31.58       31.19      2.99 o 
   1  -4  11      128.82      147.00      7.52 o 
   2  -4  11        3.41        4.34      3.06 o 
   3  -4  11        6.38        8.44      3.10 o 
   4  -4  11        0.00        3.06      3.06 o 
   5  -4  11        7.25        5.95      4.34 o 
 -10  -3  11        6.12        5.01      3.73 o 
  -9  -3  11        3.78       -3.80      3.80 o 
  -8  -3  11       32.30       28.74      4.68 o 
  -7  -3  11       65.87       58.23      4.85 o 
  -6  -3  11        6.49        7.00      2.99 o 
  -5  -3  11       42.64       40.57      4.38 o 
  -4  -3  11      100.40      105.94      5.80 o 
  -3  -3  11       16.76       10.97      3.06 o 
  -2  -3  11      112.92      111.05      6.17 o 
  -1  -3  11       42.80       43.03      3.97 o 
   0  -3  11       61.31       71.63      3.69 o 
   1  -3  11      461.19      477.95     12.85 o 
   2  -3  11        1.95       -0.30      3.03 o 
   3  -3  11       54.79       59.93      6.09 o 
   4  -3  11        4.94        4.41      3.90 o 
   5  -3  11        0.26        1.85      3.63 o 
 -10  -2  11        2.28        3.87      3.63 o 
  -9  -2  11        3.36        2.56      3.26 o 
  -8  -2  11       48.81       49.93      5.32 o 
  -7  -2  11       22.34       30.36      3.94 o 
  -6  -2  11       37.39       33.56      4.01 o 
  -5  -2  11        5.73        5.58      2.46 o 
  -4  -2  11        0.36        2.12      2.25 o 
  -3  -2  11       72.99       67.31      5.09 o 
  -2  -2  11       31.77       34.57      4.04 o 
  -1  -2  11       24.77       23.02      4.11 o 
   0  -2  11      109.10      113.44      7.47 o 
   1  -2  11       46.46       43.30      4.21 o 
   2  -2  11       11.89       12.95      3.33 o 
   3  -2  11       15.37       17.50      4.34 o 
   4  -2  11        0.78        3.77      3.53 o 
 -10  -1  11        1.50        1.04      3.03 o 
  -9  -1  11        0.58       -0.64      3.13 o 
  -8  -1  11       24.15       27.46      3.57 o 
  -7  -1  11       10.35       10.97      2.99 o 
  -6  -1  11        9.98        5.15      2.46 o 
  -5  -1  11        0.42        1.48      2.25 o 
  -4  -1  11       17.81       20.90      3.37 o 
  -3  -1  11      157.72      162.41      7.15 o 
  -2  -1  11       57.30       63.52      4.95 o 
  -1  -1  11       78.35       78.63      5.49 o 
   0  -1  11      352.30      397.65      9.09 o 
   1  -1  11       21.49       13.60      3.60 o 
   2  -1  11        3.67        1.75      2.69 o 
   3  -1  11        8.27        9.56      3.73 o 
   4  -1  11        0.72        3.46      2.89 o 
 -10   0  11       23.22       31.50      4.31 o 
  -9   0  11        2.45        5.52      3.16 o 
  -8   0  11        4.59        1.78      2.32 o 
  -7   0  11       21.57       15.61      3.77 o 
  -6   0  11       36.59        0.77      2.69 o 
  -5   0  11       59.36        0.74      2.56 o 
  -4   0  11      151.53      142.10      7.22 o 
  -3   0  11        0.21       -2.66      2.79 o 
  -2   0  11      892.35      961.94     17.07 o 
  -1   0  11      166.51      171.82      7.36 o 
   0   0  11        2.01        2.73      1.97 o 
   1   0  11       39.34       42.18      4.71 o 
   2   0  11        1.09        5.15      2.42 o 
   3   0  11        9.72       12.45      3.87 o 
   4   0  11        1.72        0.37      3.94 o 
 -10   1  11        6.30        7.23      3.57 o 
  -9   1  11        5.72        8.31      3.26 o 
  -8   1  11       49.28       45.25      5.25 o 
  -7   1  11       11.27        7.47      3.67 o 
  -6   1  11        3.94        1.92      2.83 o 
  -5   1  11        0.09       -0.27      2.56 o 
  -4   1  11        5.68        6.36      3.13 o 
  -3   1  11      140.16      153.15      7.62 o 
  -2   1  11       19.52       21.00      3.74 o 
  -1   1  11       24.84       29.58      3.70 o 
   0   1  11       28.28       30.20      2.78 o 
   1   1  11        1.19       -0.57      2.86 o 
   2   1  11        4.56        5.99      3.10 o 
   3   1  11       12.71       22.54      4.17 o 
   4   1  11        1.97        3.36      3.70 o 
 -10   2  11        0.00        2.59      3.67 o 
  -9   2  11        1.92        5.85      3.36 o 
  -8   2  11        2.63        1.92      2.93 o 
  -7   2  11        0.67        2.69      2.39 o 
  -6   2  11        3.69        3.13      3.26 o 
  -5   2  11       35.41       29.42      4.58 o 
  -4   2  11       10.50       11.84      3.57 o 
  -3   2  11        8.14        4.81      3.53 o 
  -2   2  11        2.66        5.72      2.46 o 
  -1   2  11        0.19        4.21      2.22 o 
   0   2  11       12.27       17.04      2.63 o 
   1   2  11        5.05        2.79      3.53 o 
   2   2  11        7.79       12.65      3.77 o 
   3   2  11        0.00       -2.15      3.40 o 
  -9   3  11        2.85        2.52      3.20 o 
  -8   3  11       14.91        7.07      4.54 o 
  -7   3  11       11.50       12.68      3.70 o 
  -6   3  11        0.58        2.42      2.69 o 
  -5   3  11        9.14        8.48      3.43 o 
  -4   3  11       19.38       17.57      4.07 o 
  -3   3  11       60.31       65.83      5.86 o 
  -2   3  11        8.38       11.94      3.40 o 
  -1   3  11       18.96       34.53      4.68 o 
   0   3  11        6.77        7.38      3.45 o 
   1   3  11        0.40       -3.36      3.36 o 
   2   3  11        0.02       -2.12      3.36 o 
  -8   4  11        3.50        1.41      3.57 o 
  -7   4  11        5.11        8.44      2.89 o 
  -6   4  11        0.07       -3.53      3.53 o 
  -5   4  11        0.78       -2.22      3.26 o 
  -4   4  11        8.20        2.79      3.67 o 
  -3   4  11        0.81       -1.55      3.23 o 
  -2   4  11       62.80       73.11      6.09 o 
  -1   4  11       35.29       37.93      5.42 o 
   0   4  11       57.64       79.86      6.90 o 
   1   4  11       26.28       40.28      5.32 o 
  -7   5  11        9.11        9.05      3.97 o 
  -6   5  11        1.35       -2.46      3.40 o 
  -5   5  11        0.16        3.06      3.06 o 
  -4   5  11       33.97       39.68      4.78 o 
  -3   5  11       53.18       54.27      5.22 o 
  -2   5  11       45.89       52.01      5.25 o 
  -1   5  11        0.07        2.12      3.67 o 
   0   5  11       34.03       46.35      4.24 o 
  -5   6  11        0.07       -0.74      3.57 o 
  -4   6  11        8.24        9.89      4.54 o 
  -3   6  11        0.41       -0.37      2.96 o 
  -2   6  11        0.03        1.11      3.23 o 
  -5  -9  12        0.39        3.26      3.60 o 
  -4  -9  12       25.24       28.20      5.22 o 
  -3  -9  12        8.98       10.06      3.80 o 
  -2  -9  12        0.13       -0.71      3.67 o 
  -1  -9  12        3.51       -4.00      4.00 o 
   0  -9  12       16.90       18.19      3.35 o 
   1  -9  12        5.32        4.07      4.54 o 
  -7  -8  12        2.06        3.70      3.57 o 
  -6  -8  12        2.49        3.87      3.09 o 
  -5  -8  12        1.35        2.35      3.43 o 
  -4  -8  12        0.76       -1.65      3.03 o 
  -3  -8  12        9.36        6.76      3.57 o 
  -2  -8  12       11.00        7.74      3.70 o 
  -1  -8  12       24.91       30.39      5.01 o 
   0  -8  12        0.93       -0.36      5.72 o 
   1  -8  12       14.56       13.26      4.37 o 
   2  -8  12        3.83        0.00      3.90 o 
  -8  -7  12       36.11       48.10      5.62 o 
  -7  -7  12       17.16       14.94      4.98 o 
  -6  -7  12        6.94       11.84      3.23 o 
  -5  -7  12        0.03       -0.64      3.33 o 
  -4  -7  12        1.99       -3.33      3.33 o 
  -3  -7  12       17.62       15.41      4.21 o 
  -2  -7  12       18.08       22.38      3.50 o 
  -1  -7  12       59.37       50.41      5.19 o 
   0  -7  12       26.65       10.73      9.98 o 
   1  -7  12       15.42        0.00      3.13 o 
   2  -7  12        0.94        0.34      3.94 o 
   3  -7  12        0.30        0.00      3.40 o 
  -8  -6  12        7.10       13.36      3.87 o 
  -7  -6  12        8.06        3.63      3.84 o 
  -6  -6  12        5.13        7.17      3.13 o 
  -5  -6  12        0.29        0.61      2.56 o 
  -4  -6  12        3.32        5.52      2.49 o 
  -3  -6  12        0.06        0.30      2.62 o 
  -2  -6  12       49.10       56.43      5.08 o 
  -1  -6  12       37.00       45.54      4.95 o 
   0  -6  12        2.49        2.75      2.25 o 
   1  -6  12        9.74       11.71      4.04 o 
   2  -6  12        2.03        6.69      2.89 o 
   3  -6  12        0.60        0.00      3.73 o 
  -9  -5  12       34.75       34.77      5.69 o 
  -8  -5  12       11.72        9.42      4.00 o 
  -7  -5  12        0.99       -0.30      2.86 o 
  -6  -5  12        0.31       -2.69      2.76 o 
  -5  -5  12       42.48       42.69      4.78 o 
  -4  -5  12       18.97       22.95      3.84 o 
  -3  -5  12      420.98      467.35     12.91 o 
  -2  -5  12        9.85       14.00      3.90 o 
  -1  -5  12       90.07      104.08      6.74 o 
   0  -5  12        5.31        2.54      6.26 o 
   1  -5  12      128.29      156.69      8.33 o 
   2  -5  12        0.11        6.83      2.83 o 
   3  -5  12        0.25       -0.34      3.20 o 
  -9  -4  12        1.03       -1.41      3.67 o 
  -8  -4  12       25.00       30.59      5.08 o 
  -7  -4  12        1.09        2.72      2.93 o 
  -6  -4  12        0.16       -1.14      2.83 o 
  -5  -4  12        1.52       -0.27      2.83 o 
  -4  -4  12        3.92        6.43      2.86 o 
  -3  -4  12      190.90      204.18      8.64 o 
  -2  -4  12        0.36        3.73      2.29 o 
  -1  -4  12       10.83        8.98      3.97 o 
   0  -4  12      257.75      226.88    153.33 o 
   1  -4  12       95.70      135.99      7.51 o 
   2  -4  12        2.84        9.92      3.53 o 
   3  -4  12       38.03       37.90      5.35 o 
   4  -4  12        0.04       -4.00      4.00 o 
 -10  -3  12       24.05       22.01      5.15 o 
  -9  -3  12       11.42       12.72      3.77 o 
  -8  -3  12        0.03        1.28      3.26 o 
  -7  -3  12       53.76       49.70      5.05 o 
  -6  -3  12        0.82        6.19      2.46 o 
  -5  -3  12        7.37        5.92      3.06 o 
  -4  -3  12       86.74      105.02      6.27 o 
  -3  -3  12      107.64       86.12      5.83 o 
  -2  -3  12       40.18       46.42      4.61 o 
  -1  -3  12        4.86        8.34      3.03 o 
   0  -3  12       23.11       20.76      3.07 o 
   1  -3  12       69.10       68.17      5.79 o 
   2  -3  12       26.48       26.72      4.41 o 
   3  -3  12        6.72        5.48      3.63 o 
   4  -3  12        2.63       -1.85      3.90 o 
 -10  -2  12        0.67        0.74      3.16 o 
  -9  -2  12        2.82        7.80      3.20 o 
  -8  -2  12       64.72       63.41      6.16 o 
  -7  -2  12       14.24       16.82      3.80 o 
  -6  -2  12       55.11       51.11      5.32 o 
  -5  -2  12        8.45        8.04      2.79 o 
  -4  -2  12       32.29       35.01      4.31 o 
  -3  -2  12       10.41       11.14      3.20 o 
  -2  -2  12      276.80      289.87      9.87 o 
  -1  -2  12      109.38      118.14      6.64 o 
   0  -2  12        4.25        3.77      3.53 o 
   1  -2  12        2.90        7.77      2.59 o 
   2  -2  12       37.92       47.76      5.32 o 
   3  -2  12        0.33       -3.13      3.43 o 
 -10  -1  12        0.00        1.85      3.46 o 
  -9  -1  12        0.06       -2.89      2.89 o 
  -8  -1  12        7.82        9.18      3.10 o 
  -7  -1  12        0.37        1.18      2.79 o 
  -6  -1  12       55.00       50.64      4.98 o 
  -5  -1  12       17.59        9.99      3.57 o 
  -4  -1  12       16.59        7.67      3.84 o 
  -3  -1  12        9.20        9.72      3.94 o 
  -2  -1  12       53.02       47.21      4.78 o 
  -1  -1  12       22.28       12.92      3.74 o 
   0  -1  12        3.91        0.98      2.32 o 
   1  -1  12        0.03        2.12      2.72 o 
   2  -1  12        6.78       12.41      2.93 o 
   3  -1  12        3.69       -1.08      3.30 o 
 -10   0  12       20.86       20.49      4.95 o 
  -9   0  12        6.81        6.56      3.60 o 
  -8   0  12        0.02       -2.56      3.50 o 
  -7   0  12        4.40        8.44      2.42 o 
  -6   0  12        2.46        0.30      2.99 o 
  -5   0  12       27.89       33.29      4.24 o 
  -4   0  12       51.95       61.99      5.42 o 
  -3   0  12      137.50      147.16      7.42 o 
  -2   0  12       87.17      102.39      6.10 o 
  -1   0  12        5.25        7.94      2.49 o 
   0   0  12       19.39       16.95      2.85 o 
   1   0  12        1.42       -3.26      3.26 o 
   2   0  12        1.88       -3.50      3.50 o 
   3   0  12        0.08        5.45      3.50 o 
  -9   1  12        0.00        5.65      2.56 o 
  -8   1  12       10.82       17.50      4.04 o 
  -7   1  12        0.30        2.19      2.42 o 
  -6   1  12       27.30       27.97      4.48 o 
  -5   1  12      104.42      143.90      7.31 o 
  -4   1  12      287.25      342.99     11.16 o 
  -3   1  12       11.85        9.89      3.30 o 
  -2   1  12       14.63       19.55      3.67 o 
  -1   1  12        2.91        0.87      3.13 o 
   0   1  12       11.11       14.50      3.55 o 
   1   1  12        0.94        1.31      2.86 o 
   2   1  12        1.59       -3.70      3.70 o 
  -9   2  12        1.61        2.56      2.99 o 
  -8   2  12        0.00        3.43      2.86 o 
  -7   2  12        0.73        2.93      2.83 o 
  -6   2  12       24.74       20.90      4.48 o 
  -5   2  12        9.34       14.53      3.57 o 
  -4   2  12        1.06       -1.18      3.13 o 
  -3   2  12        3.18        2.99      2.99 o 
  -2   2  12        0.61       -2.72      3.36 o 
  -1   2  12        0.29        1.88      2.76 o 
   0   2  12        6.31        6.26      2.61 o 
   1   2  12        3.72        1.04      3.53 o 
   2   2  12        0.97        4.81      3.16 o 
  -8   3  12        6.18       13.32      3.77 o 
  -7   3  12        9.35       16.79      3.77 o 
  -6   3  12        9.37       11.20      3.67 o 
  -5   3  12       10.21        5.15      3.84 o 
  -4   3  12        4.71        9.22      3.36 o 
  -3   3  12        0.25        3.50      2.69 o 
  -2   3  12       17.02       23.96      4.07 o 
  -1   3  12       16.57       13.69      4.74 o 
   0   3  12        1.13        1.52      2.28 o 
   1   3  12        0.91       -2.59      3.70 o 
  -7   4  12        0.09       -3.50      3.50 o 
  -6   4  12        5.18       13.36      3.80 o 
  -5   4  12        0.07       -0.34      3.23 o 
  -4   4  12       29.82       41.56      5.18 o 
  -3   4  12       11.59       11.61      3.80 o 
  -2   4  12       18.41       26.78      4.81 o 
  -1   4  12       16.92       24.73      4.68 o 
   0   4  12       12.36       19.41      4.81 o 
  -5   5  12        0.21       -1.11      3.67 o 
  -4   5  12        1.05        4.04      3.23 o 
  -3   5  12        1.58        1.48      3.23 o 
  -4  -9  13       37.17       41.43      5.82 o 
  -3  -9  13       22.54       16.99      4.91 o 
  -2  -9  13        0.24        4.44      3.26 o 
  -6  -8  13        7.77        6.29      3.50 o 
  -5  -8  13       18.49       20.02      4.04 o 
  -4  -8  13       22.16       17.13      4.54 o 
  -3  -8  13       49.12       56.76      6.03 o 
  -2  -8  13       20.43       35.03      5.01 o 
  -1  -8  13        5.62        2.12      3.87 o 
   0  -8  13        3.29        3.29      2.47 o 
  -7  -7  13        3.82       -0.74      4.44 o 
  -6  -7  13        0.17       -2.46      3.63 o 
  -5  -7  13       10.84        5.72      3.50 o 
  -4  -7  13       13.55       13.53      4.04 o 
  -3  -7  13       15.22       17.30      4.64 o 
  -2  -7  13       15.34       14.10      4.41 o 
  -1  -7  13        3.81        7.03      3.43 o 
   0  -7  13        0.96        0.91      2.20 o 
   1  -7  13        8.42       12.25      4.27 o 
  -8  -6  13        6.81        2.96      4.17 o 
  -7  -6  13       19.18       18.14      4.41 o 
  -6  -6  13        0.42       -0.67      3.23 o 
  -5  -6  13        2.87        0.30      3.53 o 
  -4  -6  13        1.92        3.47      3.43 o 
  -3  -6  13      120.57      125.62      7.62 o 
  -2  -6  13       12.30       10.03      3.53 o 
  -1  -6  13        0.38        0.00      3.40 o 
   0  -6  13       11.70       11.99      2.56 o 
   1  -6  13        3.80        0.00      3.40 o 
   2  -6  13        0.11        7.70      2.89 o 
  -8  -5  13        7.54        0.71      3.53 o 
  -7  -5  13        6.81       18.47      3.87 o 
  -6  -5  13        2.37        2.25      3.43 o 
  -5  -5  13       20.83       17.90      4.37 o 
  -4  -5  13        3.28       11.77      3.73 o 
  -3  -5  13       35.00       33.56      4.61 o 
  -2  -5  13       27.88       36.28      4.31 o 
  -1  -5  13       53.35       59.43      5.79 o 
   0  -5  13       21.47       25.34      2.98 o 
   1  -5  13       13.81       24.29      4.14 o 
   2  -5  13        0.01        3.94      3.13 o 
  -9  -4  13        9.76       12.95      4.34 o 
  -8  -4  13        1.25        7.60      2.62 o 
  -7  -4  13       25.91       30.66      4.85 o 
  -6  -4  13        0.00       -0.94      2.89 o 
  -5  -4  13      131.12      146.62      8.26 o 
  -4  -4  13       28.60       27.90      4.54 o 
  -3  -4  13       12.94       12.28      3.43 o 
  -2  -4  13       18.32       18.00      4.11 o 
  -1  -4  13        6.07        9.08      3.47 o 
   0  -4  13        6.57       10.51      2.51 o 
   1  -4  13       62.46       74.11      6.43 o 
   2  -4  13       56.31       64.34      6.26 o 
  -9  -3  13        0.40       -1.82      3.23 o 
  -8  -3  13        1.52        3.73      3.50 o 
  -7  -3  13        4.44        2.56      3.36 o 
  -6  -3  13       11.99       13.76      3.47 o 
  -5  -3  13      131.11      122.78      7.28 o 
  -4  -3  13       37.99       35.65      4.78 o 
  -3  -3  13       13.19       11.27      3.90 o 
  -2  -3  13        8.63       11.67      3.57 o 
  -1  -3  13       25.52       24.94      3.80 o 
   0  -3  13       19.84       12.02     14.57 o 
   1  -3  13        4.15        1.01      3.40 o 
   2  -3  13       25.21       35.60      5.18 o 
  -9  -2  13        0.89        3.60      3.40 o 
  -8  -2  13        1.13       -0.67      3.06 o 
  -7  -2  13        4.12       14.67      3.30 o 
  -6  -2  13       40.16       46.32      5.15 o 
  -5  -2  13        0.00        2.66      3.36 o 
  -4  -2  13       19.35       32.17      4.17 o 
  -3  -2  13       27.47       38.74      4.38 o 
  -2  -2  13        0.00       -0.87      2.56 o 
  -1  -2  13        1.21        3.94      2.35 o 
   0  -2  13        4.53        5.20      8.68 o 
   1  -2  13        5.63        7.33      3.43 o 
   2  -2  13        0.86        4.27      3.26 o 
  -9  -1  13        6.11        5.08      3.60 o 
  -8  -1  13        1.46       -1.01      3.46 o 
  -7  -1  13        0.60        1.28      3.30 o 
  -6  -1  13        4.18        6.76      3.16 o 
  -5  -1  13        8.06        7.17      3.03 o 
  -4  -1  13      318.32      327.98     11.40 o 
  -3  -1  13      156.27      158.12      8.16 o 
  -2  -1  13        1.03        4.47      3.23 o 
  -1  -1  13       36.58       43.08      4.75 o 
   0  -1  13       14.36       22.90      2.91 o 
   1  -1  13       17.35       21.77      4.48 o 
   2  -1  13        3.61        6.53      3.06 o 
  -9   0  13        1.01       -3.40      3.40 o 
  -8   0  13        0.26        5.18      3.09 o 
  -7   0  13        4.21        8.85      3.16 o 
  -6   0  13        0.05       -3.26      3.26 o 
  -5   0  13        1.80        1.85      3.73 o 
  -4   0  13        1.99        0.61      3.50 o 
  -3   0  13        0.04        0.00      2.96 o 
  -2   0  13        0.01        0.91      2.86 o 
  -1   0  13        0.00        0.30      2.93 o 
   0   0  13        3.64        4.69      4.15 o 
   1   0  13        0.02       -3.16      3.16 o 
  -8   1  13        2.55        2.49      3.40 o 
  -7   1  13        8.52       16.25      3.70 o 
  -6   1  13       38.63       55.37      5.65 o 
  -5   1  13       87.35      107.76      7.41 o 
  -4   1  13       47.53       49.32      4.75 o 
  -3   1  13        9.15        7.23      3.06 o 
  -2   1  13        4.06        1.92      2.93 o 
  -1   1  13        3.09        4.31      2.93 o 
   0   1  13        2.48        5.33      3.09 o 
   1   1  13        0.64        4.00      3.33 o 
  -8   2  13        0.00        1.85      3.09 o 
  -7   2  13       37.87       42.68      4.98 o 
  -6   2  13       18.20       14.64      4.27 o 
  -5   2  13        1.75        8.31      3.36 o 
  -4   2  13        8.37        5.28      4.17 o 
  -3   2  13       11.68       17.23      3.70 o 
  -2   2  13        5.10       10.80      3.63 o 
  -1   2  13        0.21       -1.75      3.63 o 
   0   2  13        4.78       10.77      3.47 o 
  -7   3  13       13.87       15.58      4.27 o 
  -6   3  13       22.89       32.71      5.35 o 
  -5   3  13        0.09        2.46      3.36 o 
  -4   3  13        0.14       -2.09      3.63 o 
  -3   3  13        6.69        8.07      3.33 o 
  -2   3  13        0.56       -2.15      3.63 o 
  -1   3  13        0.21       -2.59      4.14 o 
  -3  -8  14        1.28        0.74      4.10 o 
  -6  -7  14        3.48        8.95      3.67 o 
  -5  -7  14       26.31       28.94      5.82 o 
  -4  -7  14        0.11        1.78      3.36 o 
  -3  -7  14        0.27        2.12      2.99 o 
  -2  -7  14       18.09       15.31      4.48 o 
  -1  -7  14       12.80       12.01      4.14 o 
  -7  -6  14       11.67       20.05      4.07 o 
  -6  -6  14        2.95        3.57      4.17 o 
  -5  -6  14       79.01       90.16      7.14 o 
  -4  -6  14        5.40        6.12      3.84 o 
  -3  -6  14       12.65        7.47      4.04 o 
  -2  -6  14        0.51        2.72      3.50 o 
  -1  -6  14        0.33        1.41      3.30 o 
   0  -6  14        1.49        3.27      2.71 o 
  -7  -5  14        4.63       11.51      3.57 o 
  -6  -5  14        2.79        1.38      3.94 o 
  -5  -5  14       69.33       63.68      6.30 o 
  -4  -5  14        0.49       -3.73      3.73 o 
  -3  -5  14        1.25        1.31      3.40 o 
  -2  -5  14       12.56       14.30      3.57 o 
  -1  -5  14        0.22       -0.34      3.33 o 
   0  -5  14        2.70       11.41      2.35 o 
   1  -5  14        6.16        2.22      4.07 o 
  -8  -4  14        5.44       -1.11      3.77 o 
  -7  -4  14        6.81       12.28      4.21 o 
  -6  -4  14        3.55        5.38      3.57 o 
  -5  -4  14        0.01        0.34      3.33 o 
  -4  -4  14       20.24       31.60      4.14 o 
  -3  -4  14        4.14        6.12      3.06 o 
  -2  -4  14        8.92        9.45      3.47 o 
  -1  -4  14        4.72       -1.01      3.43 o 
   0  -4  14        5.99        5.42      2.56 o 
   1  -4  14        0.99        1.11      4.27 o 
  -8  -3  14        0.91        0.37      3.09 o 
  -7  -3  14        9.38       13.49      3.94 o 
  -6  -3  14        7.42        5.65      4.07 o 
  -5  -3  14        0.01       -1.28      3.30 o 
  -4  -3  14        1.19        5.42      3.20 o 
  -3  -3  14        0.40        2.56      2.96 o 
  -2  -3  14        3.57        4.54      2.99 o 
  -1  -3  14        0.23        1.35      2.79 o 
   0  -3  14        6.14        6.90      2.54 o 
   1  -3  14        4.38        6.59      4.00 o 
  -8  -2  14        0.36        0.37      3.23 o 
  -7  -2  14        0.00       -3.23      3.23 o 
  -6  -2  14        0.42        4.98      3.30 o 
  -5  -2  14        3.72        6.80      3.60 o 
  -4  -2  14        7.86        6.73      3.73 o 
  -3  -2  14        0.44       -1.92      3.43 o 
  -2  -2  14        4.23        6.86      3.33 o 
  -1  -2  14        0.19        3.36      3.26 o 
   0  -2  14        2.49       11.01      6.49 o 
   1  -2  14        1.99        5.18      3.20 o 
  -8  -1  14        8.84        4.37      4.00 o 
  -7  -1  14        2.45        1.04      3.57 o 
  -6  -1  14        6.18        6.39      3.70 o 
  -5  -1  14        2.89        1.65      3.67 o 
  -4  -1  14        4.98       -2.29      3.80 o 
  -3  -1  14        3.41        3.26      3.26 o 
  -2  -1  14        0.37       -0.34      3.13 o 
  -1  -1  14        6.66       12.01      3.53 o 
   0  -1  14        0.57        0.63      2.51 o 
  -8   0  14        4.86        0.74      3.90 o 
  -7   0  14       18.51       27.09      5.05 o 
  -6   0  14       32.28       38.57      5.18 o 
  -5   0  14       78.57       79.96      6.80 o 
  -4   0  14        0.25       -3.43      3.43 o 
  -3   0  14       23.22       30.59      4.37 o 
  -2   0  14       16.59       16.08      4.27 o 
  -1   0  14        0.13        2.12      3.13 o 
   0   0  14       19.97       29.98      3.32 o 
  -7   1  14        3.58        7.33      3.53 o 
  -6   1  14        0.00        5.35      3.67 o 
  -5   1  14        0.86        0.00      3.33 o 
  -4   1  14        1.60        1.04      3.23 o 
  -3   1  14        2.95        2.46      3.23 o 
  -2   1  14        0.41        0.71      3.43 o 
  -1   1  14        0.74       -2.22      3.50 o 
  -6   2  14       14.15       13.39      4.17 o 
  -5   2  14        1.45        7.30      3.84 o 
  -4   2  14        5.91        5.08      3.36 o 
  -3   2  14        0.04        0.74      3.30 o 
  -4  -6  15        0.17        0.74      3.30 o 
  -3  -6  15        0.57        4.44      3.13 o 
  -6  -5  15       26.59       37.25      5.45 o 
  -5  -5  15        7.58        8.75      3.77 o 
  -4  -5  15       20.29       27.36      5.48 o 
  -3  -5  15        6.55        8.65      3.73 o 
  -2  -5  15        7.18        5.85      3.97 o 
  -6  -4  15        0.20       -3.67      3.67 o 
  -5  -4  15        1.89        2.49      2.93 o 
  -4  -4  15        2.41        6.36      3.13 o 
  -3  -4  15        0.08       -1.41      3.30 o 
  -2  -4  15        1.50       -0.37      3.40 o 
  -1  -4  15        3.32        3.33      3.47 o 
  -6  -3  15        0.18        2.19      3.43 o 
  -5  -3  15        4.69       11.34      3.16 o 
  -4  -3  15        0.01       -1.75      3.13 o 
  -3  -3  15        0.23       -1.78      3.36 o 
  -2  -3  15        0.28       -3.53      3.53 o 
  -1  -3  15        0.15        3.70      2.96 o 
  -6  -2  15        0.33        0.74      3.23 o 
  -5  -2  15        5.04        7.47      3.43 o 
  -4  -2  15        1.21       -3.60      3.60 o 
  -3  -2  15        4.22        9.25      3.40 o 
  -2  -2  15       25.78       38.73      4.91 o 
  -1  -2  15        8.77        1.48      4.81 o 
  -6  -1  15       12.57       18.03      4.04 o 
  -5  -1  15       17.43       25.64      4.41 o 
  -4  -1  15        6.37        5.38      3.80 o 
  -3  -1  15        0.08       -2.93      2.93 o 
  -2  -1  15       20.95       32.44      5.08 o 
  -5   0  15        3.10        7.03      3.40 o 
  -4   0  15        1.90       -1.85      3.84 o 
  -3   0  15        0.05        2.22      3.30 o 
                                                 
